# Supplementary material for: Repellency of Plant Extracts against the Legume Flower Thrips Megalurothrips sjostedti (Thysanoptera: Thripidae)
Source: Insects. 2015 Jun 26;6(3):608–25. doi: 10.3390/insects6030608 (PMC4598655; doi:10.3390/insects6030608)
Supplement: Supplementary File 1 [file insects-06-00608-s001.zip]

Archive with 3 entries (2 files):
- insects-78378-supplementary/
- insects-78378-supplementary/insects-78378-supplement - final.pdf
- insects-78378-supplementary/Row data.xlsx
