# Supplementary material for: Repellency of Plant Extracts against the Legume Flower Thrips Megalurothrips sjostedti (Thysanoptera: Thripidae)
Source: Insects. 2015 Jun 26;6(3):608–25. doi: 10.3390/insects6030608 (PMC4598655; doi:10.3390/insects6030608)
Supplement: Supplementary File 1 [file insects-06-00608-s001.zip › insects-78378-supplementary/Row data.xlsx]

## Sheet: Row data
Trt	EO	Con	time	top	middle	bottom		top	middle	bottom	mdistance		Trt	EO	Con	time	mdistance
1	African blue basil	0.01	5	4	2	4		13.2	20	66	9.92		1	Afbluebasil	0.01	5	9.92
2	African blue basil	0.01	5	6	2	2		19.8	20	33	7.28		2	Afbluebasil	0.01	5	7.28
3	African blue basil	0.01	5	8	0	2		26.4	0	33	5.94		3	Afbluebasil	0.01	5	5.94
4	African blue basil	0.01	5	8	0	2		26.4	0	33	5.94		4	Afbluebasil	0.01	5	5.94
5	African blue basil	0.01	5	4	1	5		13.2	10	82.5	10.57		5	Afbluebasil	0.01	5	10.57
6	African blue basil	0.01	5	6	1	3		19.8	10	49.5	7.93		6	Afbluebasil	0.01	5	7.93
7	African blue basil	0.01	5	5	1	4		16.5	10	66	9.25		7	Afbluebasil	0.01	5	9.25
8	African blue basil	0.01	10	6	0	4		19.8	0	66	8.58		8	Afbluebasil	0.01	10	8.58
9	African blue basil	0.01	10	6	2	2		19.8	20	33	7.28		9	Afbluebasil	0.01	10	7.28
10	African blue basil	0.01	10	4	2	4		13.2	20	66	9.92		10	Afbluebasil	0.01	10	9.92
11	African blue basil	0.01	10	6	1	3		19.8	10	49.5	7.93		11	Afbluebasil	0.01	10	7.93
12	African blue basil	0.01	10	5	2	3		16.5	20	49.5	8.6		12	Afbluebasil	0.01	10	8.6
13	African blue basil	0.01	10	5	2	3		16.5	20	49.5	8.6		13	Afbluebasil	0.01	10	8.6
14	African blue basil	0.01	10	5	2	3		16.5	20	49.5	8.6		14	Afbluebasil	0.01	10	8.6
15	African blue basil	0.1	5	3	0	7		9.9	0	115.5	12.54		15	Afbluebasil	0.1	5	12.54
16	African blue basil	0.1	5	5	1	4		16.5	10	66	9.25		16	Afbluebasil	0.1	5	9.25
17	African blue basil	0.1	5	6	1	3		19.8	10	49.5	7.93		17	Afbluebasil	0.1	5	7.93
18	African blue basil	0.1	5	3	2	5		9.9	20	82.5	11.24		18	Afbluebasil	0.1	5	11.24
19	African blue basil	0.1	5	4	1	5		13.2	10	82.5	10.57		19	Afbluebasil	0.1	5	10.57
20	African blue basil	0.1	5	7	0	3		23.1	0	49.5	7.26		20	Afbluebasil	0.1	5	7.26
21	African blue basil	0.1	5	7	1	2		23.1	10	33	6.61		21	Afbluebasil	0.1	5	6.61
22	African blue basil	0.1	10	5	2	3		16.5	20	49.5	8.6		22	Afbluebasil	0.1	10	8.6
23	African blue basil	0.1	10	5	2	3		16.5	20	49.5	8.6		23	Afbluebasil	0.1	10	8.6
24	African blue basil	0.1	10	4	0	6		13.2	0	99	11.22		24	Afbluebasil	0.1	10	11.22
25	African blue basil	0.1	10	6	0	4		19.8	0	66	8.58		25	Afbluebasil	0.1	10	8.58
26	African blue basil	0.1	10	6	1	3		19.8	10	49.5	7.93		26	Afbluebasil	0.1	10	7.93
27	African blue basil	0.1	10	6	1	3		19.8	10	49.5	7.93		27	Afbluebasil	0.1	10	7.93
28	African blue basil	0.1	10	5	1	4		16.5	10	66	9.25		28	Afbluebasil	0.1	10	9.25
29	African blue basil	1	5	6	2	2		19.8	20	33	7.28		29	Afbluebasil	1	5	7.28
30	African blue basil	1	5	7	2	1		23.1	20	16.5	5.96		30	Afbluebasil	1	5	5.96
31	African blue basil	1	5	8	1	1		26.4	10	16.5	5.29		31	Afbluebasil	1	5	5.29
32	African blue basil	1	5	7	0	3		23.1	0	49.5	7.26		32	Afbluebasil	1	5	7.26
33	African blue basil	1	5	6	1	3		19.8	10	49.5	7.93		33	Afbluebasil	1	5	7.93
34	African blue basil	1	5	9	0	1		29.7	0	16.5	4.62		34	Afbluebasil	1	5	4.62
35	African blue basil	1	5	4	1	5		13.2	10	82.5	10.57		35	Afbluebasil	1	5	10.57
36	African blue basil	1	10	8	1	1		26.4	10	16.5	5.29		36	Afbluebasil	1	10	5.29
37	African blue basil	1	10	6	2	2		19.8	20	33	7.28		37	Afbluebasil	1	10	7.28
38	African blue basil	1	10	7	3	0		23.1	30	0	5.31		38	Afbluebasil	1	10	5.31
39	African blue basil	1	10	6	1	3		19.8	10	49.5	7.93		39	Afbluebasil	1	10	7.93
40	African blue basil	1	10	7	2	1		23.1	20	16.5	5.96		40	Afbluebasil	1	10	5.96
41	African blue basil	1	10	7	1	2		23.1	10	33	6.61		41	Afbluebasil	1	10	6.61
42	African blue basil	1	10	6	2	2		19.8	20	33	7.28		42	Afbluebasil	1	10	7.28
43	Cannelle	0.01	5	5	2	3		16.5	20	49.5	8.6		43	Cannelle	0.01	5	8.6
44	Cannelle	0.01	5	5	0	5		16.5	0	82.5	9.9		44	Cannelle	0.01	5	9.9
45	Cannelle	0.01	5	4	1	5		13.2	10	82.5	10.57		45	Cannelle	0.01	5	10.57
46	Cannelle	0.01	5	7	0	3		23.1	0	49.5	7.26		46	Cannelle	0.01	5	7.26
47	Cannelle	0.01	5	3	2	5		9.9	20	82.5	11.24		47	Cannelle	0.01	5	11.24
48	Cannelle	0.01	5	6	0	4		19.8	0	66	8.58		48	Cannelle	0.01	5	8.58
49	Cannelle	0.01	5	6	1	3		19.8	10	49.5	7.93		49	Cannelle	0.01	5	7.93
50	Cannelle	0.01	10	5	1	4		16.5	10	66	9.25		50	Cannelle	0.01	10	9.25
51	Cannelle	0.01	10	5	1	4		16.5	10	66	9.25		51	Cannelle	0.01	10	9.25
52	Cannelle	0.01	10	6	0	4		19.8	0	66	8.58		52	Cannelle	0.01	10	8.58
53	Cannelle	0.01	10	5	0	5		16.5	0	82.5	9.9		53	Cannelle	0.01	10	9.9
54	Cannelle	0.01	10	4	0	6		13.2	0	99	11.22		54	Cannelle	0.01	10	11.22
55	Cannelle	0.01	10	5	1	4		16.5	10	66	9.25		55	Cannelle	0.01	10	9.25
56	Cannelle	0.01	10	4	2	4		13.2	20	66	9.92		56	Cannelle	0.01	10	9.92
57	Cannelle	0.1	5	5	1	4		16.5	10	66	9.25		57	Cannelle	0.1	5	9.25
58	Cannelle	0.1	5	6	1	3		19.8	10	49.5	7.93		58	Cannelle	0.1	5	7.93
59	Cannelle	0.1	5	4	1	5		13.2	10	82.5	10.57		59	Cannelle	0.1	5	10.57
60	Cannelle	0.1	5	6	1	3		19.8	10	49.5	7.93		60	Cannelle	0.1	5	7.93
61	Cannelle	0.1	5	7	0	3		23.1	0	49.5	7.26		61	Cannelle	0.1	5	7.26
62	Cannelle	0.1	5	3	2	5		9.9	20	82.5	11.24		62	Cannelle	0.1	5	11.24
63	Cannelle	0.1	5	3	1	6		9.9	10	99	11.89		63	Cannelle	0.1	5	11.89
64	Cannelle	0.1	10	4	2	4		13.2	20	66	9.92		64	Cannelle	0.1	10	9.92
65	Cannelle	0.1	10	6	0	4		19.8	0	66	8.58		65	Cannelle	0.1	10	8.58
66	Cannelle	0.1	10	2	2	6		6.6	20	99	12.56		66	Cannelle	0.1	10	12.56
67	Cannelle	0.1	10	4	1	5		13.2	10	82.5	10.57		67	Cannelle	0.1	10	10.57
68	Cannelle	0.1	10	5	2	3		16.5	20	49.5	8.6		68	Cannelle	0.1	10	8.6
69	Cannelle	0.1	10	4	1	5		13.2	10	82.5	10.57		69	Cannelle	0.1	10	10.57
70	Cannelle	0.1	10	5	2	3		16.5	20	49.5	8.6		70	Cannelle	0.1	10	8.6
71	Cannelle	1	5	4	2	4		13.2	20	66	9.92		71	Cannelle	1	5	9.92
72	Cannelle	1	5	6	1	3		19.8	10	49.5	7.93		72	Cannelle	1	5	7.93
73	Cannelle	1	5	2	4	4		6.6	40	66	11.26		73	Cannelle	1	5	11.26
74	Cannelle	1	5	4	3	3		13.2	30	49.5	9.27		74	Cannelle	1	5	9.27
75	Cannelle	1	5	5	2	3		16.5	20	49.5	8.6		75	Cannelle	1	5	8.6
76	Cannelle	1	5	2	4	4		6.6	40	66	11.26		76	Cannelle	1	5	11.26
77	Cannelle	1	5	2	4	4		6.6	40	66	11.26		77	Cannelle	1	5	11.26
78	Cannelle	1	10	1	4	5		3.3	40	82.5	12.58		78	Cannelle	1	10	12.58
79	Cannelle	1	10	4	3	3		13.2	30	49.5	9.27		79	Cannelle	1	10	9.27
80	Cannelle	1	10	1	2	7		3.3	20	115.5	13.88		80	Cannelle	1	10	13.88
81	Cannelle	1	10	3	5	2		9.9	50	33	9.29		81	Cannelle	1	10	9.29
82	Cannelle	1	10	5	1	4		16.5	10	66	9.25		82	Cannelle	1	10	9.25
83	Cannelle	1	10	3	2	5		9.9	20	82.5	11.24		83	Cannelle	1	10	11.24
84	Cannelle	1	10	1	4	5		3.3	40	82.5	12.58		84	Cannelle	1	10	12.58
85	cinamonum	0.01	5	5	1	4		16.5	10	66	9.25		85	cinamonum	0.01	5	9.25
86	cinamonum	0.01	5	4	2	4		13.2	20	66	9.92		86	cinamonum	0.01	5	9.92
87	cinamonum	0.01	5	6	0	4		19.8	0	66	8.58		87	cinamonum	0.01	5	8.58
88	cinamonum	0.01	5	7	1	2		23.1	10	33	6.61		88	cinamonum	0.01	5	6.61
89	cinamonum	0.01	5	3	3	4		9.9	30	66	10.59		89	cinamonum	0.01	5	10.59
90	cinamonum	0.01	5	3	3	4		9.9	30	66	10.59		90	cinamonum	0.01	5	10.59
91	cinamonum	0.01	5	4	2	4		13.2	20	66	9.92		91	cinamonum	0.01	5	9.92
92	cinamonum	0.01	10	5	2	3		16.5	20	49.5	8.6		92	cinamonum	0.01	10	8.6
93	cinamonum	0.01	10	3	0	7		9.9	0	115.5	12.54		93	cinamonum	0.01	10	12.54
94	cinamonum	0.01	10	6	1	3		19.8	10	49.5	7.93		94	cinamonum	0.01	10	7.93
95	cinamonum	0.01	10	6	0	4		19.8	0	66	8.58		95	cinamonum	0.01	10	8.58
96	cinamonum	0.01	10	6	1	3		19.8	10	49.5	7.93		96	cinamonum	0.01	10	7.93
97	cinamonum	0.01	10	3	2	5		9.9	20	82.5	11.24		97	cinamonum	0.01	10	11.24
98	cinamonum	0.01	10	4	1	5		13.2	10	82.5	10.57		98	cinamonum	0.01	10	10.57
99	cinamonum	0.1	5	4	1	5		13.2	10	82.5	10.57		99	cinamonum	0.1	5	10.57
100	cinamonum	0.1	5	3	1	6		9.9	10	99	11.89		100	cinamonum	0.1	5	11.89
101	cinamonum	0.1	5	5	0	5		16.5	0	82.5	9.9		101	cinamonum	0.1	5	9.9
102	cinamonum	0.1	5	6	1	3		19.8	10	49.5	7.93		102	cinamonum	0.1	5	7.93
103	cinamonum	0.1	5	4	3	3		13.2	30	49.5	9.27		103	cinamonum	0.1	5	9.27
104	cinamonum	0.1	5	7	2	1		23.1	20	16.5	5.96		104	cinamonum	0.1	5	5.96
105	cinamonum	0.1	5	3	2	4		9.9	20	66	9.59		105	cinamonum	0.1	5	9.59
106	cinamonum	0.1	10	4	2	4		13.2	20	66	9.92		106	cinamonum	0.1	10	9.92
107	cinamonum	0.1	10	4	1	5		13.2	10	82.5	10.57		107	cinamonum	0.1	10	10.57
108	cinamonum	0.1	10	5	2	3		16.5	20	49.5	8.6		108	cinamonum	0.1	10	8.6
109	cinamonum	0.1	10	5	1	4		16.5	10	66	9.25		109	cinamonum	0.1	10	9.25
110	cinamonum	0.1	10	4	2	4		13.2	20	66	9.92		110	cinamonum	0.1	10	9.92
111	cinamonum	0.1	10	5	2	3		16.5	20	49.5	8.6		111	cinamonum	0.1	10	8.6
112	cinamonum	0.1	10	6	1	3		19.8	10	49.5	7.93		112	cinamonum	0.1	10	7.93
113	cinamonum	1	5	3	3	4		9.9	30	66	10.59		113	cinamonum	1	5	10.59
114	cinamonum	1	5	2	3	5		6.6	30	82.5	11.91		114	cinamonum	1	5	11.91
115	cinamonum	1	5	4	2	4		13.2	20	66	9.92		115	cinamonum	1	5	9.92
116	cinamonum	1	5	4	3	3		13.2	30	49.5	9.27		116	cinamonum	1	5	9.27
117	cinamonum	1	5	1	2	7		3.3	20	115.5	13.88		117	cinamonum	1	5	13.88
118	cinamonum	1	5	2	1	7		6.6	10	115.5	13.21		118	cinamonum	1	5	13.21
119	cinamonum	1	5	1	2	7		3.3	20	115.5	13.88		119	cinamonum	1	5	13.88
120	cinamonum	1	10	1	3	6		3.3	30	99	13.23		120	cinamonum	1	10	13.23
121	cinamonum	1	10	5	3	2		16.5	30	33	7.95		121	cinamonum	1	10	7.95
122	cinamonum	1	10	3	5	2		9.9	50	33	9.29		122	cinamonum	1	10	9.29
123	cinamonum	1	10	2	5	3		6.6	50	49.5	10.61		123	cinamonum	1	10	10.61
124	cinamonum	1	10	2	2	6		6.6	20	99	12.56		124	cinamonum	1	10	12.56
125	cinamonum	1	10	0	4	6		0	40	99	13.9		125	cinamonum	1	10	13.9
126	cinamonum	1	10	0	2	8		0	20	132	15.2		126	cinamonum	1	10	15.2
127	Citron	0.01	5	6	2	2		19.8	20	33	7.28		127	Citron	0.01	5	7.28
128	Citron	0.01	5	4	2	4		13.2	20	66	9.92		128	Citron	0.01	5	9.92
129	Citron	0.01	5	7	0	3		23.1	0	49.5	7.26		129	Citron	0.01	5	7.26
130	Citron	0.01	5	7	0	3		23.1	0	49.5	7.26		130	Citron	0.01	5	7.26
131	Citron	0.01	5	5	1	4		16.5	10	66	9.25		131	Citron	0.01	5	9.25
132	Citron	0.01	5	6	1	3		19.8	10	49.5	7.93		132	Citron	0.01	5	7.93
133	Citron	0.01	5	7	1	2		23.1	10	33	6.61		133	Citron	0.01	5	6.61
134	Citron	0.01	10	5	1	4		16.5	10	66	9.25		134	Citron	0.01	10	9.25
135	Citron	0.01	10	4	0	6		13.2	0	99	11.22		135	Citron	0.01	10	11.22
136	Citron	0.01	10	6	1	3		19.8	10	49.5	7.93		136	Citron	0.01	10	7.93
137	Citron	0.01	10	9	0	1		29.7	0	16.5	4.62		137	Citron	0.01	10	4.62
138	Citron	0.01	10	7	0	3		23.1	0	49.5	7.26		138	Citron	0.01	10	7.26
139	Citron	0.01	10	5	1	4		16.5	10	66	9.25		139	Citron	0.01	10	9.25
140	Citron	0.01	10	6	0	4		19.8	0	66	8.58		140	Citron	0.01	10	8.58
141	Citron	0.1	5	3	0	7		9.9	0	115.5	12.54		141	Citron	0.1	5	12.54
142	Citron	0.1	5	6	0	4		19.8	0	66	8.58		142	Citron	0.1	5	8.58
143	Citron	0.1	5	5	0	5		16.5	0	82.5	9.9		143	Citron	0.1	5	9.9
144	Citron	0.1	5	7	0	3		23.1	0	49.5	7.26		144	Citron	0.1	5	7.26
145	Citron	0.1	5	2	3	5		6.6	30	82.5	11.91		145	Citron	0.1	5	11.91
146	Citron	0.1	5	7	1	2		23.1	10	33	6.61		146	Citron	0.1	5	6.61
147	Citron	0.1	5	8	1	1		26.4	10	16.5	5.29		147	Citron	0.1	5	5.29
148	Citron	0.1	10	5	0	5		16.5	0	82.5	9.9		148	Citron	0.1	10	9.9
149	Citron	0.1	10	8	1	1		26.4	10	16.5	5.29		149	Citron	0.1	10	5.29
150	Citron	0.1	10	6	0	4		19.8	0	66	8.58		150	Citron	0.1	10	8.58
151	Citron	0.1	10	6	0	4		19.8	0	66	8.58		151	Citron	0.1	10	8.58
152	Citron	0.1	10	8	1	1		26.4	10	16.5	5.29		152	Citron	0.1	10	5.29
153	Citron	0.1	10	4	0	6		13.2	0	99	11.22		153	Citron	0.1	10	11.22
154	Citron	0.1	10	6	2	2		19.8	20	33	7.28		154	Citron	0.1	10	7.28
155	Citron	1	5	4	1	5		13.2	10	82.5	10.57		155	Citron	1	5	10.57
156	Citron	1	5	6	4	0		19.8	40	0	5.98		156	Citron	1	5	5.98
157	Citron	1	5	5	2	3		16.5	20	49.5	8.6		157	Citron	1	5	8.6
158	Citron	1	5	4	3	3		13.2	30	49.5	9.27		158	Citron	1	5	9.27
159	Citron	1	5	7	1	2		23.1	10	33	6.61		159	Citron	1	5	6.61
160	Citron	1	5	6	2	2		19.8	20	33	7.28		160	Citron	1	5	7.28
161	Citron	1	5	7	1	2		23.1	10	33	6.61		161	Citron	1	5	6.61
162	Citron	1	10	5	1	4		16.5	10	66	9.25		162	Citron	1	10	9.25
163	Citron	1	10	6	2	2		19.8	20	33	7.28		163	Citron	1	10	7.28
164	Citron	1	10	7	3	0		23.1	30	0	5.31		164	Citron	1	10	5.31
165	Citron	1	10	3	5	2		9.9	50	33	9.29		165	Citron	1	10	9.29
166	Citron	1	10	4	3	3		13.2	30	49.5	9.27		166	Citron	1	10	9.27
167	Citron	1	10	5	5	0		16.5	50	0	6.65		167	Citron	1	10	6.65
168	Citron	1	10	7	1	2		23.1	10	33	6.61		168	Citron	1	10	6.61
169	Citronella	0.01	5	6	2	2		19.8	20	33	7.28		169	Citronella	0.01	5	7.28
170	Citronella	0.01	5	5	2	3		16.5	20	49.5	8.6		170	Citronella	0.01	5	8.6
171	Citronella	0.01	5	5	2	3		16.5	20	49.5	8.6		171	Citronella	0.01	5	8.6
172	Citronella	0.01	5	6	0	4		19.8	0	66	8.58		172	Citronella	0.01	5	8.58
173	Citronella	0.01	5	5	1	4		16.5	10	66	9.25		173	Citronella	0.01	5	9.25
174	Citronella	0.01	5	5	0	5		16.5	0	82.5	9.9		174	Citronella	0.01	5	9.9
175	Citronella	0.01	5	7	3	0		23.1	30	0	5.31		175	Citronella	0.01	5	5.31
176	Citronella	0.01	10	7	0	3		23.1	0	49.5	7.26		176	Citronella	0.01	10	7.26
177	Citronella	0.01	10	5	0	5		16.5	0	82.5	9.9		177	Citronella	0.01	10	9.9
178	Citronella	0.01	10	9	0	1		29.7	0	16.5	4.62		178	Citronella	0.01	10	4.62
179	Citronella	0.01	10	4	1	5		13.2	10	82.5	10.57		179	Citronella	0.01	10	10.57
180	Citronella	0.01	10	5	0	5		16.5	0	82.5	9.9		180	Citronella	0.01	10	9.9
181	Citronella	0.01	10	3	3	4		9.9	30	66	10.59		181	Citronella	0.01	10	10.59
182	Citronella	0.01	10	6	2	2		19.8	20	33	7.28		182	Citronella	0.01	10	7.28
183	Citronella	0.1	5	7	2	1		23.1	20	16.5	5.96		183	Citronella	0.1	5	5.96
184	Citronella	0.1	5	3	0	7		9.9	0	115.5	12.54		184	Citronella	0.1	5	12.54
185	Citronella	0.1	5	4	3	3		13.2	30	49.5	9.27		185	Citronella	0.1	5	9.27
186	Citronella	0.1	5	7	0	3		23.1	0	49.5	7.26		186	Citronella	0.1	5	7.26
187	Citronella	0.1	5	3	0	7		9.9	0	115.5	12.54		187	Citronella	0.1	5	12.54
188	Citronella	0.1	5	5	2	3		16.5	20	49.5	8.6		188	Citronella	0.1	5	8.6
189	Citronella	0.1	5	4	2	4		13.2	20	66	9.92		189	Citronella	0.1	5	9.92
190	Citronella	0.1	10	6	0	4		19.8	0	66	8.58		190	Citronella	0.1	10	8.58
191	Citronella	0.1	10	4	1	5		13.2	10	82.5	10.57		191	Citronella	0.1	10	10.57
192	Citronella	0.1	10	5	1	4		16.5	10	66	9.25		192	Citronella	0.1	10	9.25
193	Citronella	0.1	10	7	1	2		23.1	10	33	6.61		193	Citronella	0.1	10	6.61
194	Citronella	0.1	10	7	0	3		23.1	0	49.5	7.26		194	Citronella	0.1	10	7.26
195	Citronella	0.1	10	4	3	3		13.2	30	49.5	9.27		195	Citronella	0.1	10	9.27
196	Citronella	0.1	10	4	1	5		13.2	10	82.5	10.57		196	Citronella	0.1	10	10.57
197	Citronella	1	5	4	0	6		13.2	0	99	11.22		197	Citronella	1	5	11.22
198	Citronella	1	5	5	1	4		16.5	10	66	9.25		198	Citronella	1	5	9.25
199	Citronella	1	5	5	1	4		16.5	10	66	9.25		199	Citronella	1	5	9.25
200	Citronella	1	5	6	1	3		19.8	10	49.5	7.93		200	Citronella	1	5	7.93
201	Citronella	1	5	4	0	6		13.2	0	99	11.22		201	Citronella	1	5	11.22
202	Citronella	1	5	4	2	4		13.2	20	66	9.92		202	Citronella	1	5	9.92
203	Citronella	1	5	3	2	5		9.9	20	82.5	11.24		203	Citronella	1	5	11.24
204	Citronella	1	10	7	0	3		23.1	0	49.5	7.26		204	Citronella	1	10	7.26
205	Citronella	1	10	2	1	7		6.6	10	115.5	13.21		205	Citronella	1	10	13.21
206	Citronella	1	10	6	0	4		19.8	0	66	8.58		206	Citronella	1	10	8.58
207	Citronella	1	10	6	2	2		19.8	20	33	7.28		207	Citronella	1	10	7.28
208	Citronella	1	10	4	1	5		13.2	10	82.5	10.57		208	Citronella	1	10	10.57
209	Citronella	1	10	3	3	4		9.9	30	66	10.59		209	Citronella	1	10	10.59
210	Citronella	1	10	4	2	4		13.2	20	66	9.92		210	Citronella	1	10	9.92
211	Control	0	5	6	2	2		19.8	20	33	7.28		211	Control	0	5	6.92048
212	Control	0	5	5	4	1		16.5	40	16.5	7.3		212	Control	0	5	7.04619
213	Control	0	5	7	2	1		23.1	20	16.5	5.96		213	Control	0	5	7.5219
214	Control	0	5	7	1	2		23.1	10	33	6.61		214	Control	0	5	6.81
215	Control	0	5	7	1	2		23.1	10	33	6.61		215	Control	0	5	6.91952
216	Control	0	5	6	1	3		19.8	10	49.5	7.93		216	Control	0	5	6.95048
217	Control	0	5	6	1	3		19.8	10	49.5	7.93		217	Control	0	5	6.89238
218	Control	0	10	5	4	1		16.5	40	16.5	7.3		218	Control	0	10	6.38381
219	Control	0	10	5	4	1		16.5	40	16.5	7.3		219	Control	0	10	6.7319
220	Control	0	10	6	3	1		19.8	30	16.5	6.63		220	Control	0	10	7.10714
221	Control	0	10	6	4	0		19.8	40	0	5.98		221	Control	0	10	7.39619
222	Control	0	10	7	1	2		23.1	10	33	6.61		222	Control	0	10	7.17952
223	Control	0	10	5	3	2		16.5	30	33	7.95		223	Control	0	10	7.32762
224	Control	0	10	7	1	2		23.1	10	33	6.61		224	Control	0	10	6.7
225	Conzanewii	0.01	5	5	2	3		16.5	20	49.5	8.6		225	Conzanewii	0.01	5	8.6
226	Conzanewii	0.01	5	7	1	2		23.1	10	33	6.61		226	Conzanewii	0.01	5	6.61
227	Conzanewii	0.01	5	6	1	3		19.8	10	49.5	7.93		227	Conzanewii	0.01	5	7.93
228	Conzanewii	0.01	5	5	1	4		16.5	10	66	9.25		228	Conzanewii	0.01	5	9.25
229	Conzanewii	0.01	5	8	1	1		26.4	10	16.5	5.29		229	Conzanewii	0.01	5	5.29
230	Conzanewii	0.01	5	8	1	1		26.4	10	16.5	5.29		230	Conzanewii	0.01	5	5.29
231	Conzanewii	0.01	5	8	1	1		26.4	10	16.5	5.29		231	Conzanewii	0.01	5	5.29
232	Conzanewii	0.01	10	4	3	3		13.2	30	49.5	9.27		232	Conzanewii	0.01	10	9.27
233	Conzanewii	0.01	10	4	3	3		13.2	30	49.5	9.27		233	Conzanewii	0.01	10	9.27
234	Conzanewii	0.01	10	6	0	4		19.8	0	66	8.58		234	Conzanewii	0.01	10	8.58
235	Conzanewii	0.01	10	6	1	3		19.8	10	49.5	7.93		235	Conzanewii	0.01	10	7.93
236	Conzanewii	0.01	10	6	3	1		19.8	30	16.5	6.63		236	Conzanewii	0.01	10	6.63
237	Conzanewii	0.01	10	7	1	2		23.1	10	33	6.61		237	Conzanewii	0.01	10	6.61
238	Conzanewii	0.01	10	6	3	1		19.8	30	16.5	6.63		238	Conzanewii	0.01	10	6.63
239	Conzanewii	0.1	5	4	1	5		13.2	10	82.5	10.57		239	Conzanewii	0.1	5	10.57
240	Conzanewii	0.1	5	4	1	5		13.2	10	82.5	10.57		240	Conzanewii	0.1	5	10.57
241	Conzanewii	0.1	5	4	2	4		13.2	20	66	9.92		241	Conzanewii	0.1	5	9.92
242	Conzanewii	0.1	5	4	2	4		13.2	20	66	9.92		242	Conzanewii	0.1	5	9.92
243	Conzanewii	0.1	5	6	2	2		19.8	20	33	7.28		243	Conzanewii	0.1	5	7.28
244	Conzanewii	0.1	5	5	0	5		16.5	0	82.5	9.9		244	Conzanewii	0.1	5	9.9
245	Conzanewii	0.1	5	5	3	2		16.5	30	33	7.95		245	Conzanewii	0.1	5	7.95
246	Conzanewii	0.1	10	5	2	3		16.5	20	49.5	8.6		246	Conzanewii	0.1	10	8.6
247	Conzanewii	0.1	10	8	1	1		26.4	10	16.5	5.29		247	Conzanewii	0.1	10	5.29
248	Conzanewii	0.1	10	4	1	5		13.2	10	82.5	10.57		248	Conzanewii	0.1	10	10.57
249	Conzanewii	0.1	10	6	1	3		19.8	10	49.5	7.93		249	Conzanewii	0.1	10	7.93
250	Conzanewii	0.1	10	7	1	2		23.1	10	33	6.61		250	Conzanewii	0.1	10	6.61
251	Conzanewii	0.1	10	8	0	2		26.4	0	33	5.94		251	Conzanewii	0.1	10	5.94
252	Conzanewii	0.1	10	6	0	4		19.8	0	66	8.58		252	Conzanewii	0.1	10	8.58
253	Conzanewii	1	5	5	1	4		16.5	10	66	9.25		253	Conzanewii	1	5	9.25
254	Conzanewii	1	5	6	0	4		19.8	0	66	8.58		254	Conzanewii	1	5	8.58
255	Conzanewii	1	5	4	0	6		13.2	0	99	11.22		255	Conzanewii	1	5	11.22
256	Conzanewii	1	5	6	1	3		19.8	10	49.5	7.93		256	Conzanewii	1	5	7.93
257	Conzanewii	1	5	7	1	2		23.1	10	33	6.61		257	Conzanewii	1	5	6.61
258	Conzanewii	1	5	5	0	5		16.5	0	82.5	9.9		258	Conzanewii	1	5	9.9
259	Conzanewii	1	5	7	2	1		23.1	20	16.5	5.96		259	Conzanewii	1	5	5.96
260	Conzanewii	1	10	7	1	2		23.1	10	33	6.61		260	Conzanewii	1	10	6.61
261	Conzanewii	1	10	3	1	6		9.9	10	99	11.89		261	Conzanewii	1	10	11.89
262	Conzanewii	1	10	6	1	3		19.8	10	49.5	7.93		262	Conzanewii	1	10	7.93
263	Conzanewii	1	10	4	2	4		13.2	20	66	9.92		263	Conzanewii	1	10	9.92
264	Conzanewii	1	10	6	2	2		19.8	20	33	7.28		264	Conzanewii	1	10	7.28
265	Conzanewii	1	10	7	0	3		23.1	0	49.5	7.26		265	Conzanewii	1	10	7.26
266	Conzanewii	1	10	6	1	3		19.8	10	49.5	7.93		266	Conzanewii	1	10	7.93
267	Coriander	0.01	5	6	1	3		19.8	10	49.5	7.93		267	Coriander	0.01	5	7.93
268	Coriander	0.01	5	6	2	2		19.8	20	33	7.28		268	Coriander	0.01	5	7.28
269	Coriander	0.01	5	5	2	3		16.5	20	49.5	8.6		269	Coriander	0.01	5	8.6
270	Coriander	0.01	5	6	0	4		19.8	0	66	8.58		270	Coriander	0.01	5	8.58
271	Coriander	0.01	5	4	2	4		13.2	20	66	9.92		271	Coriander	0.01	5	9.92
272	Coriander	0.01	5	5	1	4		16.5	10	66	9.25		272	Coriander	0.01	5	9.25
273	Coriander	0.01	5	7	1	2		23.1	10	33	6.61		273	Coriander	0.01	5	6.61
274	Coriander	0.01	5	6	0	4		19.8	0	66	8.58		274	Coriander	0.01	10	8.58
275	Coriander	0.01	5	4	1	5		13.2	10	82.5	10.57		275	Coriander	0.01	10	10.57
276	Coriander	0.01	5	6	1	3		19.8	10	49.5	7.93		276	Coriander	0.01	10	7.93
277	Coriander	0.01	5	6	1	3		19.8	10	49.5	7.93		277	Coriander	0.01	10	7.93
278	Coriander	0.01	5	6	1	3		19.8	10	49.5	7.93		278	Coriander	0.01	10	7.93
279	Coriander	0.01	5	5	1	4		16.5	10	66	9.25		279	Coriander	0.01	10	9.25
280	Coriander	0.01	5	6	1	3		19.8	10	49.5	7.93		280	Coriander	0.01	10	7.93
281	Coriander	0.1	5	6	1	3		19.8	10	49.5	7.93		281	Coriander	0.1	5	7.93
282	Coriander	0.1	5	5	0	5		16.5	0	82.5	9.9		282	Coriander	0.1	5	9.9
283	Coriander	0.1	5	6	1	3		19.8	10	49.5	7.93		283	Coriander	0.1	5	7.93
284	Coriander	0.1	5	7	1	2		23.1	10	33	6.61		284	Coriander	0.1	5	6.61
285	Coriander	0.1	5	7	1	2		23.1	10	33	6.61		285	Coriander	0.1	5	6.61
286	Coriander	0.1	5	4	2	4		13.2	20	66	9.92		286	Coriander	0.1	5	9.92
287	Coriander	0.1	5	4	1	5		13.2	10	82.5	10.57		287	Coriander	0.1	5	10.57
288	Coriander	0.1	5	6	1	3		19.8	10	49.5	7.93		288	Coriander	0.1	10	7.93
289	Coriander	0.1	5	5	2	3		16.5	20	49.5	8.6		289	Coriander	0.1	10	8.6
290	Coriander	0.1	5	6	1	3		19.8	10	49.5	7.93		290	Coriander	0.1	10	7.93
291	Coriander	0.1	5	7	1	2		23.1	10	33	6.61		291	Coriander	0.1	10	6.61
292	Coriander	0.1	5	7	1	2		23.1	10	33	6.61		292	Coriander	0.1	10	6.61
293	Coriander	0.1	5	5	2	3		16.5	20	49.5	8.6		293	Coriander	0.1	10	8.6
294	Coriander	0.1	5	4	1	5		13.2	10	82.5	10.57		294	Coriander	0.1	10	10.57
295	Coriander	1	5	2	2	6		6.6	20	99	12.56		295	Coriander	1	5	12.56
296	Coriander	1	5	4	1	5		13.2	10	82.5	10.57		296	Coriander	1	5	10.57
297	Coriander	1	5	5	3	2		16.5	30	33	7.95		297	Coriander	1	5	7.95
298	Coriander	1	5	5	0	5		16.5	0	82.5	9.9		298	Coriander	1	5	9.9
299	Coriander	1	5	4	2	2		13.2	20	33	6.62		299	Coriander	1	5	6.62
300	Coriander	1	5	6	0	4		19.8	0	66	8.58		300	Coriander	1	5	8.58
301	Coriander	1	5	6	1	3		19.8	10	49.5	7.93		301	Coriander	1	5	7.93
302	Coriander	1	5	3	2	5		9.9	20	82.5	11.24		302	Coriander	1	10	11.24
303	Coriander	1	5	3	1	6		9.9	10	99	11.89		303	Coriander	1	10	11.89
304	Coriander	1	5	6	2	2		19.8	20	33	7.28		304	Coriander	1	10	7.28
305	Coriander	1	5	6	2	2		19.8	20	33	7.28		305	Coriander	1	10	7.28
306	Coriander	1	5	6	2	2		19.8	20	33	7.28		306	Coriander	1	10	7.28
307	Coriander	1	5	5	2	3		16.5	20	49.5	8.6		307	Coriander	1	10	8.6
308	Coriander	1	5	3	1	6		9.9	10	99	11.89		308	Coriander	1	10	11.89
309	Dill	0.01	5	7	0	3		23.1	0	49.5	7.26		309	Dill	0.01	5	7.26
310	Dill	0.01	5	6	0	4		19.8	0	66	8.58		310	Dill	0.01	5	8.58
311	Dill	0.01	5	7	2	1		23.1	20	16.5	5.96		311	Dill	0.01	5	5.96
312	Dill	0.01	5	8	1	1		26.4	10	16.5	5.29		312	Dill	0.01	5	5.29
313	Dill	0.01	5	6	1	3		19.8	10	49.5	7.93		313	Dill	0.01	5	7.93
314	Dill	0.01	5	6	2	2		19.8	20	33	7.28		314	Dill	0.01	5	7.28
315	Dill	0.01	5	5	1	4		16.5	10	66	9.25		315	Dill	0.01	5	9.25
316	Dill	0.01	10	7	0	3		23.1	0	49.5	7.26		316	Dill	0.01	10	7.26
317	Dill	0.01	10	7	0	3		23.1	0	49.5	7.26		317	Dill	0.01	10	7.26
318	Dill	0.01	10	8	0	2		26.4	0	33	5.94		318	Dill	0.01	10	5.94
319	Dill	0.01	10	8	0	2		26.4	0	33	5.94		319	Dill	0.01	10	5.94
320	Dill	0.01	10	7	1	2		23.1	10	33	6.61		320	Dill	0.01	10	6.61
321	Dill	0.01	10	6	1	3		19.8	10	49.5	7.93		321	Dill	0.01	10	7.93
322	Dill	0.01	10	5	0	5		16.5	0	82.5	9.9		322	Dill	0.01	10	9.9
323	Dill	0.1	5	6	0	4		19.8	0	66	8.58		323	Dill	0.1	5	8.58
324	Dill	0.1	5	4	1	5		13.2	10	82.5	10.57		324	Dill	0.1	5	10.57
325	Dill	0.1	5	4	0	6		13.2	0	99	11.22		325	Dill	0.1	5	11.22
326	Dill	0.1	5	4	1	5		13.2	10	82.5	10.57		326	Dill	0.1	5	10.57
327	Dill	0.1	5	6	0	4		19.8	0	66	8.58		327	Dill	0.1	5	8.58
328	Dill	0.1	5	3	1	6		9.9	10	99	11.89		328	Dill	0.1	5	11.89
329	Dill	0.1	5	5	0	5		16.5	0	82.5	9.9		329	Dill	0.1	5	9.9
330	Dill	0.1	10	6	0	4		19.8	0	66	8.58		330	Dill	0.1	10	8.58
331	Dill	0.1	10	6	0	4		19.8	0	66	8.58		331	Dill	0.1	10	8.58
332	Dill	0.1	10	7	0	3		23.1	0	49.5	7.26		332	Dill	0.1	10	7.26
333	Dill	0.1	10	6	0	4		19.8	0	66	8.58		333	Dill	0.1	10	8.58
334	Dill	0.1	10	6	0	4		19.8	0	66	8.58		334	Dill	0.1	10	8.58
335	Dill	0.1	10	7	0	3		23.1	0	49.5	7.26		335	Dill	0.1	10	7.26
336	Dill	0.1	10	8	0	2		26.4	0	33	5.94		336	Dill	0.1	10	5.94
337	Dill	1	5	5	0	5		16.5	0	82.5	9.9		337	Dill	1	5	9.9
338	Dill	1	5	3	0	7		9.9	0	115.5	12.54		338	Dill	1	5	12.54
339	Dill	1	5	3	0	7		9.9	0	115.5	12.54		339	Dill	1	5	12.54
340	Dill	1	5	6	1	3		19.8	10	49.5	7.93		340	Dill	1	5	7.93
341	Dill	1	5	4	2	4		13.2	20	66	9.92		341	Dill	1	5	9.92
342	Dill	1	5	4	0	6		13.2	0	99	11.22		342	Dill	1	5	11.22
343	Dill	1	5	6	0	4		19.8	0	66	8.58		343	Dill	1	5	8.58
344	Dill	1	10	7	0	3		23.1	0	49.5	7.26		344	Dill	1	10	7.26
345	Dill	1	10	6	0	4		19.8	0	66	8.58		345	Dill	1	10	8.58
346	Dill	1	10	7	1	2		23.1	10	33	6.61		346	Dill	1	10	6.61
347	Dill	1	10	5	1	4		16.5	10	66	9.25		347	Dill	1	10	9.25
348	Dill	1	10	6	1	3		19.8	10	49.5	7.93		348	Dill	1	10	7.93
349	Dill	1	10	6	0	4		19.8	0	66	8.58		349	Dill	1	10	8.58
350	Dill	1	10	4	0	6		13.2	0	99	11.22		350	Dill	1	10	11.22
351	Eucalyptus	0.01	5	5	3	2		16.5	30	33	7.95		351	Eucalyptus	0.01	5	7.95
352	Eucalyptus	0.01	5	7	2	1		23.1	20	16.5	5.96		352	Eucalyptus	0.01	5	5.96
353	Eucalyptus	0.01	5	6	0	4		19.8	0	66	8.58		353	Eucalyptus	0.01	5	8.58
354	Eucalyptus	0.01	5	4	2	4		13.2	20	66	9.92		354	Eucalyptus	0.01	5	9.92
355	Eucalyptus	0.01	5	4	1	5		13.2	10	82.5	10.57		355	Eucalyptus	0.01	5	10.57
356	Eucalyptus	0.01	5	5	2	3		16.5	20	49.5	8.6		356	Eucalyptus	0.01	5	8.6
357	Eucalyptus	0.01	5	6	1	3		19.8	10	49.5	7.93		357	Eucalyptus	0.01	5	7.93
358	Eucalyptus	0.01	10	3	3	4		9.9	30	66	10.59		358	Eucalyptus	0.01	10	10.59
359	Eucalyptus	0.01	10	7	2	1		23.1	20	16.5	5.96		359	Eucalyptus	0.01	10	5.96
360	Eucalyptus	0.01	10	5	0	5		16.5	0	82.5	9.9		360	Eucalyptus	0.01	10	9.9
361	Eucalyptus	0.01	10	5	1	4		16.5	10	66	9.25		361	Eucalyptus	0.01	10	9.25
362	Eucalyptus	0.01	10	2	3	5		6.6	30	82.5	11.91		362	Eucalyptus	0.01	10	11.91
363	Eucalyptus	0.01	10	7	2	1		23.1	20	16.5	5.96		363	Eucalyptus	0.01	10	5.96
364	Eucalyptus	0.01	10	6	3	1		19.8	30	16.5	6.63		364	Eucalyptus	0.01	10	6.63
365	Eucalyptus	0.1	5	4	0	6		13.2	0	99	11.22		365	Eucalyptus	0.1	5	11.22
366	Eucalyptus	0.1	5	4	0	6		13.2	0	99	11.22		366	Eucalyptus	0.1	5	11.22
367	Eucalyptus	0.1	5	4	1	5		13.2	10	82.5	10.57		367	Eucalyptus	0.1	5	10.57
368	Eucalyptus	0.1	5	5	2	3		16.5	20	49.5	8.6		368	Eucalyptus	0.1	5	8.6
369	Eucalyptus	0.1	5	8	0	2		26.4	0	33	5.94		369	Eucalyptus	0.1	5	5.94
370	Eucalyptus	0.1	5	3	0	7		9.9	0	115.5	12.54		370	Eucalyptus	0.1	5	12.54
371	Eucalyptus	0.1	5	4	1	5		13.2	10	82.5	10.57		371	Eucalyptus	0.1	5	10.57
372	Eucalyptus	0.1	10	2	2	6		6.6	20	99	12.56		372	Eucalyptus	0.1	10	12.56
373	Eucalyptus	0.1	10	8	0	2		26.4	0	33	5.94		373	Eucalyptus	0.1	10	5.94
374	Eucalyptus	0.1	10	4	0	6		13.2	0	99	11.22		374	Eucalyptus	0.1	10	11.22
375	Eucalyptus	0.1	10	7	1	2		23.1	10	33	6.61		375	Eucalyptus	0.1	10	6.61
376	Eucalyptus	0.1	10	6	1	3		19.8	10	49.5	7.93		376	Eucalyptus	0.1	10	7.93
377	Eucalyptus	0.1	10	4	1	5		13.2	10	82.5	10.57		377	Eucalyptus	0.1	10	10.57
378	Eucalyptus	0.1	10	4	1	5		13.2	10	82.5	10.57		378	Eucalyptus	0.1	10	10.57
379	Eucalyptus	1	5	5	3	2		16.5	30	33	7.95		379	Eucalyptus	1	5	7.95
380	Eucalyptus	1	5	3	1	6		9.9	10	99	11.89		380	Eucalyptus	1	5	11.89
381	Eucalyptus	1	5	4	0	6		13.2	0	99	11.22		381	Eucalyptus	1	5	11.22
382	Eucalyptus	1	5	3	1	6		9.9	10	99	11.89		382	Eucalyptus	1	5	11.89
383	Eucalyptus	1	5	4	2	4		13.2	20	66	9.92		383	Eucalyptus	1	5	9.92
384	Eucalyptus	1	5	5	2	3		16.5	20	49.5	8.6		384	Eucalyptus	1	5	8.6
385	Eucalyptus	1	5	5	3	2		16.5	30	33	7.95		385	Eucalyptus	1	5	7.95
386	Eucalyptus	1	10	5	5	0		16.5	50	0	6.65		386	Eucalyptus	1	10	6.65
387	Eucalyptus	1	10	4	0	6		13.2	0	99	11.22		387	Eucalyptus	1	10	11.22
388	Eucalyptus	1	10	5	1	4		16.5	10	66	9.25		388	Eucalyptus	1	10	9.25
389	Eucalyptus	1	10	4	1	5		13.2	10	82.5	10.57		389	Eucalyptus	1	10	10.57
390	Eucalyptus	1	10	6	1	3		19.8	10	49.5	7.93		390	Eucalyptus	1	10	7.93
391	Eucalyptus	1	10	5	3	2		16.5	30	33	7.95		391	Eucalyptus	1	10	7.95
392	Eucalyptus	1	10	4	2	4		13.2	20	66	9.92		392	Eucalyptus	1	10	9.92
393	Geranium	0.01	5	7	2	1		23.1	20	16.5	5.96		393	Geranium	0.01	5	5.96
394	Geranium	0.01	5	5	2	3		16.5	20	49.5	8.6		394	Geranium	0.01	5	8.6
395	Geranium	0.01	5	6	1	3		19.8	10	49.5	7.93		395	Geranium	0.01	5	7.93
396	Geranium	0.01	5	7	0	3		23.1	0	49.5	7.26		396	Geranium	0.01	5	7.26
397	Geranium	0.01	5	7	1	2		23.1	10	33	6.61		397	Geranium	0.01	5	6.61
398	Geranium	0.01	5	4	0	6		13.2	0	99	11.22		398	Geranium	0.01	5	11.22
399	Geranium	0.01	5	7	0	3		23.1	0	49.5	7.26		399	Geranium	0.01	5	7.26
400	Geranium	0.01	10	7	2	1		23.1	20	16.5	5.96		400	Geranium	0.01	10	5.96
401	Geranium	0.01	10	8	0	2		26.4	0	33	5.94		401	Geranium	0.01	10	5.94
402	Geranium	0.01	10	6	1	3		19.8	10	49.5	7.93		402	Geranium	0.01	10	7.93
403	Geranium	0.01	10	7	0	3		23.1	0	49.5	7.26		403	Geranium	0.01	10	7.26
404	Geranium	0.01	10	8	0	2		26.4	0	33	5.94		404	Geranium	0.01	10	5.94
405	Geranium	0.01	10	5	1	4		16.5	10	66	9.25		405	Geranium	0.01	10	9.25
406	Geranium	0.01	10	5	1	4		16.5	10	66	9.25		406	Geranium	0.01	10	9.25
407	Geranium	0.1	5	5	1	4		16.5	10	66	9.25		407	Geranium	0.1	5	9.25
408	Geranium	0.1	5	5	1	4		16.5	10	66	9.25		408	Geranium	0.1	5	9.25
409	Geranium	0.1	5	5	1	4		16.5	10	66	9.25		409	Geranium	0.1	5	9.25
410	Geranium	0.1	5	6	2	2		19.8	20	33	7.28		410	Geranium	0.1	5	7.28
411	Geranium	0.1	5	4	1	5		13.2	10	82.5	10.57		411	Geranium	0.1	5	10.57
412	Geranium	0.1	5	4	1	5		13.2	10	82.5	10.57		412	Geranium	0.1	5	10.57
413	Geranium	0.1	5	6	1	3		19.8	10	49.5	7.93		413	Geranium	0.1	5	7.93
414	Geranium	0.1	10	6	0	4		19.8	0	66	8.58		414	Geranium	0.1	10	8.58
415	Geranium	0.1	10	7	0	3		23.1	0	49.5	7.26		415	Geranium	0.1	10	7.26
416	Geranium	0.1	10	3	3	4		9.9	30	66	10.59		416	Geranium	0.1	10	10.59
417	Geranium	0.1	10	6	1	3		19.8	10	49.5	7.93		417	Geranium	0.1	10	7.93
418	Geranium	0.1	10	4	1	5		13.2	10	82.5	10.57		418	Geranium	0.1	10	10.57
419	Geranium	0.1	10	5	1	4		16.5	10	66	9.25		419	Geranium	0.1	10	9.25
420	Geranium	0.1	10	4	0	6		13.2	0	99	11.22		420	Geranium	0.1	10	11.22
421	Geranium	1	5	3	2	5		9.9	20	82.5	11.24		421	Geranium	1	5	11.24
422	Geranium	1	5	5	1	4		16.5	10	66	9.25		422	Geranium	1	5	9.25
423	Geranium	1	5	2	2	6		6.6	20	99	12.56		423	Geranium	1	5	12.56
424	Geranium	1	5	5	2	3		16.5	20	49.5	8.6		424	Geranium	1	5	8.6
425	Geranium	1	5	4	2	4		13.2	20	66	9.92		425	Geranium	1	5	9.92
426	Geranium	1	5	5	1	4		16.5	10	66	9.25		426	Geranium	1	5	9.25
427	Geranium	1	5	3	2	5		9.9	20	82.5	11.24		427	Geranium	1	5	11.24
428	Geranium	1	10	4	1	5		13.2	10	82.5	10.57		428	Geranium	1	10	10.57
429	Geranium	1	10	5	1	4		16.5	10	66	9.25		429	Geranium	1	10	9.25
430	Geranium	1	10	4	1	5		13.2	10	82.5	10.57		430	Geranium	1	10	10.57
431	Geranium	1	10	5	3	2		16.5	30	33	7.95		431	Geranium	1	10	7.95
432	Geranium	1	10	3	1	6		9.9	10	99	11.89		432	Geranium	1	10	11.89
433	Geranium	1	10	7	2	1		23.1	20	16.5	5.96		433	Geranium	1	10	5.96
434	Geranium	1	10	3	1	4		9.9	10	66	8.59		434	Geranium	1	10	8.59
435	Ginger	0.01	5	7	0	3		23.1	0	49.5	7.26		435	Ginger	0.01	5	7.26
436	Ginger	0.01	5	7	1	2		23.1	10	33	6.61		436	Ginger	0.01	5	6.61
437	Ginger	0.01	5	8	0	2		26.4	0	33	5.94		437	Ginger	0.01	5	5.94
438	Ginger	0.01	5	5	0	5		16.5	0	82.5	9.9		438	Ginger	0.01	5	9.9
439	Ginger	0.01	5	6	2	2		19.8	20	33	7.28		439	Ginger	0.01	5	7.28
440	Ginger	0.01	5	6	1	3		19.8	10	49.5	7.93		440	Ginger	0.01	5	7.93
441	Ginger	0.01	5	8	1	1		26.4	10	16.5	5.29		441	Ginger	0.01	5	5.29
442	Ginger	0.01	10	6	2	2		19.8	20	33	7.28		442	Ginger	0.01	10	7.28
443	Ginger	0.01	10	9	0	1		29.7	0	16.5	4.62		443	Ginger	0.01	10	4.62
444	Ginger	0.01	10	8	1	1		26.4	10	16.5	5.29		444	Ginger	0.01	10	5.29
445	Ginger	0.01	10	5	2	3		16.5	20	49.5	8.6		445	Ginger	0.01	10	8.6
446	Ginger	0.01	10	4	3	3		13.2	30	49.5	9.27		446	Ginger	0.01	10	9.27
447	Ginger	0.01	10	3	1	6		9.9	10	99	11.89		447	Ginger	0.01	10	11.89
448	Ginger	0.01	10	4	3	3		13.2	30	49.5	9.27		448	Ginger	0.01	10	9.27
449	Ginger	0.1	5	4	0	6		13.2	0	99	11.22		449	Ginger	0.1	5	11.22
450	Ginger	0.1	5	5	2	3		16.5	20	49.5	8.6		450	Ginger	0.1	5	8.6
451	Ginger	0.1	5	4	2	4		13.2	20	66	9.92		451	Ginger	0.1	5	9.92
452	Ginger	0.1	5	5	1	4		16.5	10	66	9.25		452	Ginger	0.1	5	9.25
453	Ginger	0.1	5	6	1	3		19.8	10	49.5	7.93		453	Ginger	0.1	5	7.93
454	Ginger	0.1	5	6	2	2		19.8	20	33	7.28		454	Ginger	0.1	5	7.28
455	Ginger	0.1	5	4	2	4		13.2	20	66	9.92		455	Ginger	0.1	5	9.92
456	Ginger	0.1	10	4	1	5		13.2	10	82.5	10.57		456	Ginger	0.1	10	10.57
457	Ginger	0.1	10	5	2	3		16.5	20	49.5	8.6		457	Ginger	0.1	10	8.6
458	Ginger	0.1	10	6	0	4		19.8	0	66	8.58		458	Ginger	0.1	10	8.58
459	Ginger	0.1	10	4	2	4		13.2	20	66	9.92		459	Ginger	0.1	10	9.92
460	Ginger	0.1	10	3	2	5		9.9	20	82.5	11.24		460	Ginger	0.1	10	11.24
461	Ginger	0.1	10	6	2	2		19.8	20	33	7.28		461	Ginger	0.1	10	7.28
462	Ginger	0.1	10	5	0	5		16.5	0	82.5	9.9		462	Ginger	0.1	10	9.9
463	Ginger	1	5	7	1	2		23.1	10	33	6.61		463	Ginger	1	5	6.61
464	Ginger	1	5	5	1	4		16.5	10	66	9.25		464	Ginger	1	5	9.25
465	Ginger	1	5	5	0	5		16.5	0	82.5	9.9		465	Ginger	1	5	9.9
466	Ginger	1	5	6	2	2		19.8	20	33	7.28		466	Ginger	1	5	7.28
467	Ginger	1	5	6	2	2		19.8	20	33	7.28		467	Ginger	1	5	7.28
468	Ginger	1	5	4	3	3		13.2	30	49.5	9.27		468	Ginger	1	5	9.27
469	Ginger	1	5	6	2	2		19.8	20	33	7.28		469	Ginger	1	5	7.28
470	Ginger	1	10	6	1	3		19.8	10	49.5	7.93		470	Ginger	1	10	7.93
471	Ginger	1	10	4	2	4		13.2	20	66	9.92		471	Ginger	1	10	9.92
472	Ginger	1	10	4	2	4		13.2	20	66	9.92		472	Ginger	1	10	9.92
473	Ginger	1	10	4	4	2		13.2	40	33	8.62		473	Ginger	1	10	8.62
474	Ginger	1	10	4	2	4		13.2	20	66	9.92		474	Ginger	1	10	9.92
475	Ginger	1	10	6	2	2		19.8	20	33	7.28		475	Ginger	1	10	7.28
476	Ginger	1	10	6	2	2		19.8	20	33	7.28		476	Ginger	1	10	7.28
477	Lemon grass	0.01	5	5	1	4		16.5	10	66	9.25		477	Lemongrass	0.01	5	9.25
478	Lemon grass	0.01	5	5	0	5		16.5	0	82.5	9.9		478	Lemongrass	0.01	5	9.9
479	Lemon grass	0.01	5	5	1	4		16.5	10	66	9.25		479	Lemongrass	0.01	5	9.25
480	Lemon grass	0.01	5	4	1	5		13.2	10	82.5	10.57		480	Lemongrass	0.01	5	10.57
481	Lemon grass	0.01	5	5	0	5		16.5	0	82.5	9.9		481	Lemongrass	0.01	5	9.9
482	Lemon grass	0.01	5	6	1	3		19.8	10	49.5	7.93		482	Lemongrass	0.01	5	7.93
483	Lemon grass	0.01	5	7	3	0		23.1	30	0	5.31		483	Lemongrass	0.01	5	5.31
484	Lemon grass	0.01	10	5	1	4		16.5	10	66	9.25		484	Lemongrass	0.01	10	9.25
485	Lemon grass	0.01	10	4	1	5		13.2	10	82.5	10.57		485	Lemongrass	0.01	10	10.57
486	Lemon grass	0.01	10	4	1	5		13.2	10	82.5	10.57		486	Lemongrass	0.01	10	10.57
487	Lemon grass	0.01	10	3	2	5		9.9	20	82.5	11.24		487	Lemongrass	0.01	10	11.24
488	Lemon grass	0.01	10	4	2	4		13.2	20	66	9.92		488	Lemongrass	0.01	10	9.92
489	Lemon grass	0.01	10	5	3	2		16.5	30	33	7.95		489	Lemongrass	0.01	10	7.95
490	Lemon grass	0.01	10	6	3	1		19.8	30	16.5	6.63		490	Lemongrass	0.01	10	6.63
491	Lemon grass	0.1	5	5	1	4		16.5	10	66	9.25		491	Lemongrass	0.1	5	9.25
492	Lemon grass	0.1	5	7	1	2		23.1	10	33	6.61		492	Lemongrass	0.1	5	6.61
493	Lemon grass	0.1	5	7	1	2		23.1	10	33	6.61		493	Lemongrass	0.1	5	6.61
494	Lemon grass	0.1	5	5	1	4		16.5	10	66	9.25		494	Lemongrass	0.1	5	9.25
495	Lemon grass	0.1	5	5	3	2		16.5	30	33	7.95		495	Lemongrass	0.1	5	7.95
496	Lemon grass	0.1	5	3	1	6		9.9	10	99	11.89		496	Lemongrass	0.1	5	11.89
497	Lemon grass	0.1	5	4	2	4		13.2	20	66	9.92		497	Lemongrass	0.1	5	9.92
498	Lemon grass	0.1	10	3	3	4		9.9	30	66	10.59		498	Lemongrass	0.1	10	10.59
499	Lemon grass	0.1	10	6	3	1		19.8	30	16.5	6.63		499	Lemongrass	0.1	10	6.63
500	Lemon grass	0.1	10	6	2	2		19.8	20	33	7.28		500	Lemongrass	0.1	10	7.28
501	Lemon grass	0.1	10	5	4	1		16.5	40	16.5	7.3		501	Lemongrass	0.1	10	7.3
502	Lemon grass	0.1	10	5	1	4		16.5	10	66	9.25		502	Lemongrass	0.1	10	9.25
503	Lemon grass	0.1	10	5	0	5		16.5	0	82.5	9.9		503	Lemongrass	0.1	10	9.9
504	Lemon grass	0.1	10	1	2	7		3.3	20	115.5	13.88		504	Lemongrass	0.1	10	13.88
505	Lemon grass	1	5	4	1	5		13.2	10	82.5	10.57		505	Lemongrass	1	5	10.57
506	Lemon grass	1	5	5	3	2		16.5	30	33	7.95		506	Lemongrass	1	5	7.95
507	Lemon grass	1	5	4	2	4		13.2	20	66	9.92		507	Lemongrass	1	5	9.92
508	Lemon grass	1	5	6	2	2		19.8	20	33	7.28		508	Lemongrass	1	5	7.28
509	Lemon grass	1	5	4	2	4		13.2	20	66	9.92		509	Lemongrass	1	5	9.92
510	Lemon grass	1	5	3	4	3		9.9	40	49.5	9.94		510	Lemongrass	1	5	9.94
511	Lemon grass	1	5	6	2	2		19.8	20	33	7.28		511	Lemongrass	1	5	7.28
512	Lemon grass	1	10	2	2	6		6.6	20	99	12.56		512	Lemongrass	1	10	12.56
513	Lemon grass	1	10	4	0	6		13.2	0	99	11.22		513	Lemongrass	1	10	11.22
514	Lemon grass	1	10	3	4	3		9.9	40	49.5	9.94		514	Lemongrass	1	10	9.94
515	Lemon grass	1	10	3	3	4		9.9	30	66	10.59		515	Lemongrass	1	10	10.59
516	Lemon grass	1	10	4	2	4		13.2	20	66	9.92		516	Lemongrass	1	10	9.92
517	Lemon grass	1	10	3	4	3		9.9	40	49.5	9.94		517	Lemongrass	1	10	9.94
518	Lemon grass	1	10	3	4	3		9.9	40	49.5	9.94		518	Lemongrass	1	10	9.94
519	Marjoram	0.01	5	6	0	4		19.8	0	66	8.58		519	Marjoram	0.01	5	8.58
520	Marjoram	0.01	5	7	0	3		23.1	0	49.5	7.26		520	Marjoram	0.01	5	7.26
521	Marjoram	0.01	5	6	0	4		19.8	0	66	8.58		521	Marjoram	0.01	5	8.58
522	Marjoram	0.01	5	5	0	5		16.5	0	82.5	9.9		522	Marjoram	0.01	5	9.9
523	Marjoram	0.01	5	7	0	3		23.1	0	49.5	7.26		523	Marjoram	0.01	5	7.26
524	Marjoram	0.01	5	8	0	2		26.4	0	33	5.94		524	Marjoram	0.01	5	5.94
525	Marjoram	0.01	5	4	0	6		13.2	0	99	11.22		525	Marjoram	0.01	5	11.22
526	Marjoram	0.01	10	6	1	3		19.8	10	49.5	7.93		526	Marjoram	0.01	10	7.93
527	Marjoram	0.01	10	6	1	3		19.8	10	49.5	7.93		527	Marjoram	0.01	10	7.93
528	Marjoram	0.01	10	4	0	6		13.2	0	99	11.22		528	Marjoram	0.01	10	11.22
529	Marjoram	0.01	10	5	0	5		16.5	0	82.5	9.9		529	Marjoram	0.01	10	9.9
530	Marjoram	0.01	10	7	0	3		23.1	0	49.5	7.26		530	Marjoram	0.01	10	7.26
531	Marjoram	0.01	10	4	1	5		13.2	10	82.5	10.57		531	Marjoram	0.01	10	10.57
532	Marjoram	0.01	10	4	2	5		13.2	20	82.5	11.57		532	Marjoram	0.01	10	11.57
533	Marjoram	0.1	5	5	1	4		16.5	10	66	9.25		533	Marjoram	0.1	5	9.25
534	Marjoram	0.1	5	4	0	6		13.2	0	99	11.22		534	Marjoram	0.1	5	11.22
535	Marjoram	0.1	5	4	1	5		13.2	10	82.5	10.57		535	Marjoram	0.1	5	10.57
536	Marjoram	0.1	5	5	0	5		16.5	0	82.5	9.9		536	Marjoram	0.1	5	9.9
537	Marjoram	0.1	5	5	0	5		16.5	0	82.5	9.9		537	Marjoram	0.1	5	9.9
538	Marjoram	0.1	5	5	1	4		16.5	10	66	9.25		538	Marjoram	0.1	5	9.25
539	Marjoram	0.1	5	8	0	2		26.4	0	33	5.94		539	Marjoram	0.1	5	5.94
540	Marjoram	0.1	10	8	0	2		26.4	0	33	5.94		540	Marjoram	0.1	10	5.94
541	Marjoram	0.1	10	4	1	5		13.2	10	82.5	10.57		541	Marjoram	0.1	10	10.57
542	Marjoram	0.1	10	3	0	7		9.9	0	115.5	12.54		542	Marjoram	0.1	10	12.54
543	Marjoram	0.1	10	6	1	3		19.8	10	49.5	7.93		543	Marjoram	0.1	10	7.93
544	Marjoram	0.1	10	6	1	3		19.8	10	49.5	7.93		544	Marjoram	0.1	10	7.93
545	Marjoram	0.1	10	6	0	4		19.8	0	66	8.58		545	Marjoram	0.1	10	8.58
546	Marjoram	0.1	10	8	0	2		26.4	0	33	5.94		546	Marjoram	0.1	10	5.94
547	Marjoram	1	5	6	2	2		19.8	20	33	7.28		547	Marjoram	1	5	7.28
548	Marjoram	1	5	5	1	4		16.5	10	66	9.25		548	Marjoram	1	5	9.25
549	Marjoram	1	5	5	1	4		16.5	10	66	9.25		549	Marjoram	1	5	9.25
550	Marjoram	1	5	3	2	5		9.9	20	82.5	11.24		550	Marjoram	1	5	11.24
551	Marjoram	1	5	4	2	4		13.2	20	66	9.92		551	Marjoram	1	5	9.92
552	Marjoram	1	5	5	1	4		16.5	10	66	9.25		552	Marjoram	1	5	9.25
553	Marjoram	1	5	3	1	6		9.9	10	99	11.89		553	Marjoram	1	5	11.89
554	Marjoram	1	10	5	5	0		16.5	50	0	6.65		554	Marjoram	1	10	6.65
555	Marjoram	1	10	5	1	4		16.5	10	66	9.25		555	Marjoram	1	10	9.25
556	Marjoram	1	10	5	2	3		16.5	20	49.5	8.6		556	Marjoram	1	10	8.6
557	Marjoram	1	10	6	0	4		19.8	0	66	8.58		557	Marjoram	1	10	8.58
558	Marjoram	1	10	6	2	2		19.8	20	33	7.28		558	Marjoram	1	10	7.28
559	Marjoram	1	10	6	1	3		19.8	10	49.5	7.93		559	Marjoram	1	10	7.93
560	Marjoram	1	10	3	0	7		9.9	0	115.5	12.54		560	Marjoram	1	10	12.54
561	May Chang	0.01	5	3	1	6		9.9	10	99	11.89		561	Litsea	0.01	5	11.89
562	May Chang	0.01	5	7	2	1		23.1	20	16.5	5.96		562	Litsea	0.01	5	5.96
563	May Chang	0.01	5	5	1	4		16.5	10	66	9.25		563	Litsea	0.01	5	9.25
564	May Chang	0.01	5	6	1	3		19.8	10	49.5	7.93		564	Litsea	0.01	5	7.93
565	May Chang	0.01	5	5	1	4		16.5	10	66	9.25		565	Litsea	0.01	5	9.25
566	May Chang	0.01	5	6	1	3		19.8	10	49.5	7.93		566	Litsea	0.01	5	7.93
567	May Chang	0.01	5	6	1	3		19.8	10	49.5	7.93		567	Litsea	0.01	5	7.93
568	May Chang	0.01	10	5	1	4		16.5	10	66	9.25		568	Litsea	0.01	10	9.25
569	May Chang	0.01	10	4	1	5		13.2	10	82.5	10.57		569	Litsea	0.01	10	10.57
570	May Chang	0.01	10	8	1	1		26.4	10	16.5	5.29		570	Litsea	0.01	10	5.29
571	May Chang	0.01	10	3	2	5		9.9	20	82.5	11.24		571	Litsea	0.01	10	11.24
572	May Chang	0.01	10	7	0	3		23.1	0	49.5	7.26		572	Litsea	0.01	10	7.26
573	May Chang	0.01	10	5	1	4		16.5	10	66	9.25		573	Litsea	0.01	10	9.25
574	May Chang	0.01	10	7	1	2		23.1	10	33	6.61		574	Litsea	0.01	10	6.61
575	May Chang	0.1	5	7	1	2		23.1	10	33	6.61		575	Litsea	0.1	5	6.61
576	May Chang	0.1	5	7	0	3		23.1	0	49.5	7.26		576	Litsea	0.1	5	7.26
577	May Chang	0.1	5	5	1	4		16.5	10	66	9.25		577	Litsea	0.1	5	9.25
578	May Chang	0.1	5	8	0	2		26.4	0	33	5.94		578	Litsea	0.1	5	5.94
579	May Chang	0.1	5	5	1	4		16.5	10	66	9.25		579	Litsea	0.1	5	9.25
580	May Chang	0.1	5	8	0	2		26.4	0	33	5.94		580	Litsea	0.1	5	5.94
581	May Chang	0.1	5	8	1	1		26.4	10	16.5	5.29		581	Litsea	0.1	5	5.29
582	May Chang	0.1	10	7	0	3		23.1	0	49.5	7.26		582	Litsea	0.1	10	7.26
583	May Chang	0.1	10	6	1	3		19.8	10	49.5	7.93		583	Litsea	0.1	10	7.93
584	May Chang	0.1	10	6	1	3		19.8	10	49.5	7.93		584	Litsea	0.1	10	7.93
585	May Chang	0.1	10	8	1	1		26.4	10	16.5	5.29		585	Litsea	0.1	10	5.29
586	May Chang	0.1	10	6	2	2		19.8	20	33	7.28		586	Litsea	0.1	10	7.28
587	May Chang	0.1	10	5	2	3		16.5	20	49.5	8.6		587	Litsea	0.1	10	8.6
588	May Chang	0.1	10	6	2	2		19.8	20	33	7.28		588	Litsea	0.1	10	7.28
589	May Chang	1	5	6	0	4		19.8	0	66	8.58		589	Litsea	1	5	8.58
590	May Chang	1	5	6	1	3		19.8	10	49.5	7.93		590	Litsea	1	5	7.93
591	May Chang	1	5	4	2	4		13.2	20	66	9.92		591	Litsea	1	5	9.92
592	May Chang	1	5	8	1	1		26.4	10	16.5	5.29		592	Litsea	1	5	5.29
593	May Chang	1	5	6	1	3		19.8	10	49.5	7.93		593	Litsea	1	5	7.93
594	May Chang	1	5	5	1	4		16.5	10	66	9.25		594	Litsea	1	5	9.25
595	May Chang	1	5	2	3	5		6.6	30	82.5	11.91		595	Litsea	1	5	11.91
596	May Chang	1	10	5	1	4		16.5	10	66	9.25		596	Litsea	1	10	9.25
597	May Chang	1	10	4	1	5		13.2	10	82.5	10.57		597	Litsea	1	10	10.57
598	May Chang	1	10	3	3	4		9.9	30	66	10.59		598	Litsea	1	10	10.59
599	May Chang	1	10	4	3	3		13.2	30	49.5	9.27		599	Litsea	1	10	9.27
600	May Chang	1	10	6	0	4		19.8	0	66	8.58		600	Litsea	1	10	8.58
601	May Chang	1	10	5	0	5		16.5	0	82.5	9.9		601	Litsea	1	10	9.9
602	May Chang	1	10	2	3	5		6.6	30	82.5	11.91		602	Litsea	1	10	11.91
603	Menthe	0.01	5	7	2	1		23.1	20	16.5	5.96		603	Menthe	0.01	5	5.96
604	Menthe	0.01	5	9	0	1		29.7	0	16.5	4.62		604	Menthe	0.01	5	4.62
605	Menthe	0.01	5	8	1	1		26.4	10	16.5	5.29		605	Menthe	0.01	5	5.29
606	Menthe	0.01	5	6	2	2		19.8	20	33	7.28		606	Menthe	0.01	5	7.28
607	Menthe	0.01	5	7	1	2		23.1	10	33	6.61		607	Menthe	0.01	5	6.61
608	Menthe	0.01	5	6	0	4		19.8	0	66	8.58		608	Menthe	0.01	5	8.58
609	Menthe	0.01	5	7	0	3		23.1	0	49.5	7.26		609	Menthe	0.01	5	7.26
610	Menthe	0.01	10	7	1	2		23.1	10	33	6.61		610	Menthe	0.01	10	6.61
611	Menthe	0.01	10	7	1	2		23.1	10	33	6.61		611	Menthe	0.01	10	6.61
612	Menthe	0.01	10	9	0	1		29.7	0	16.5	4.62		612	Menthe	0.01	10	4.62
613	Menthe	0.01	10	5	1	4		16.5	10	66	9.25		613	Menthe	0.01	10	9.25
614	Menthe	0.01	10	7	2	1		23.1	20	16.5	5.96		614	Menthe	0.01	10	5.96
615	Menthe	0.01	10	5	0	5		16.5	0	82.5	9.9		615	Menthe	0.01	10	9.9
616	Menthe	0.01	10	8	0	2		26.4	0	33	5.94		616	Menthe	0.01	10	5.94
617	Menthe	0.1	5	5	1	4		16.5	10	66	9.25		617	Menthe	0.1	5	9.25
618	Menthe	0.1	5	4	2	4		13.2	20	66	9.92		618	Menthe	0.1	5	9.92
619	Menthe	0.1	5	6	1	3		19.8	10	49.5	7.93		619	Menthe	0.1	5	7.93
620	Menthe	0.1	5	6	1	3		19.8	10	49.5	7.93		620	Menthe	0.1	5	7.93
621	Menthe	0.1	5	2	2	6		6.6	20	99	12.56		621	Menthe	0.1	5	12.56
622	Menthe	0.1	5	4	1	5		13.2	10	82.5	10.57		622	Menthe	0.1	5	10.57
623	Menthe	0.1	5	5	2	3		16.5	20	49.5	8.6		623	Menthe	0.1	5	8.6
624	Menthe	0.1	10	5	2	3		16.5	20	49.5	8.6		624	Menthe	0.1	10	8.6
625	Menthe	0.1	10	5	1	4		16.5	10	66	9.25		625	Menthe	0.1	10	9.25
626	Menthe	0.1	10	5	5	0		16.5	50	0	6.65		626	Menthe	0.1	10	6.65
627	Menthe	0.1	10	5	3	2		16.5	30	33	7.95		627	Menthe	0.1	10	7.95
628	Menthe	0.1	10	5	3	2		16.5	30	33	7.95		628	Menthe	0.1	10	7.95
629	Menthe	0.1	10	4	2	4		13.2	20	66	9.92		629	Menthe	0.1	10	9.92
630	Menthe	0.1	10	4	3	3		13.2	30	49.5	9.27		630	Menthe	0.1	10	9.27
631	Menthe	1	5	4	1	5		13.2	10	82.5	10.57		631	Menthe	1	5	10.57
632	Menthe	1	5	3	0	7		9.9	0	115.5	12.54		632	Menthe	1	5	12.54
633	Menthe	1	5	4	1	5		13.2	10	82.5	10.57		633	Menthe	1	5	10.57
634	Menthe	1	5	3	4	3		9.9	40	49.5	9.94		634	Menthe	1	5	9.94
635	Menthe	1	5	4	3	3		13.2	30	49.5	9.27		635	Menthe	1	5	9.27
636	Menthe	1	5	2	3	5		6.6	30	82.5	11.91		636	Menthe	1	5	11.91
637	Menthe	1	5	2	4	4		6.6	40	66	11.26		637	Menthe	1	5	11.26
638	Menthe	1	10	6	0	4		19.8	0	66	8.58		638	Menthe	1	10	8.58
639	Menthe	1	10	2	4	4		6.6	40	66	11.26		639	Menthe	1	10	11.26
640	Menthe	1	10	2	2	6		6.6	20	99	12.56		640	Menthe	1	10	12.56
641	Menthe	1	10	3	2	5		9.9	20	82.5	11.24		641	Menthe	1	10	11.24
642	Menthe	1	10	2	0	8		6.6	0	132	13.86		642	Menthe	1	10	13.86
643	Menthe	1	10	4	1	5		13.2	10	82.5	10.57		643	Menthe	1	10	10.57
644	Menthe	1	10	2	2	6		6.6	20	99	12.56		644	Menthe	1	10	12.56
645	Myrrh	0.01	5	5	2	3		16.5	20	49.5	8.6		645	Myrrh	0.01	5	8.6
646	Myrrh	0.01	5	5	1	4		16.5	10	66	9.25		646	Myrrh	0.01	5	9.25
647	Myrrh	0.01	5	6	1	3		19.8	10	49.5	7.93		647	Myrrh	0.01	5	7.93
648	Myrrh	0.01	5	6	1	3		19.8	10	49.5	7.93		648	Myrrh	0.01	5	7.93
649	Myrrh	0.01	5	4	2	4		13.2	20	66	9.92		649	Myrrh	0.01	5	9.92
650	Myrrh	0.01	5	6	1	3		19.8	10	49.5	7.93		650	Myrrh	0.01	5	7.93
651	Myrrh	0.01	5	5	2	3		16.5	20	49.5	8.6		651	Myrrh	0.01	5	8.6
652	Myrrh	0.01	10	4	2	4		13.2	20	66	9.92		652	Myrrh	0.01	10	9.92
653	Myrrh	0.01	10	5	3	2		16.5	30	33	7.95		653	Myrrh	0.01	10	7.95
654	Myrrh	0.01	10	6	2	2		19.8	20	33	7.28		654	Myrrh	0.01	10	7.28
655	Myrrh	0.01	10	4	3	3		13.2	30	49.5	9.27		655	Myrrh	0.01	10	9.27
656	Myrrh	0.01	10	3	2	5		9.9	20	82.5	11.24		656	Myrrh	0.01	10	11.24
657	Myrrh	0.01	10	5	1	4		16.5	10	66	9.25		657	Myrrh	0.01	10	9.25
658	Myrrh	0.01	10	7	0	3		23.1	0	49.5	7.26		658	Myrrh	0.01	10	7.26
659	Myrrh	0.1	5	6	1	3		19.8	10	49.5	7.93		659	Myrrh	0.1	5	7.93
660	Myrrh	0.1	5	6	2	2		19.8	20	33	7.28		660	Myrrh	0.1	5	7.28
661	Myrrh	0.1	5	6	2	4		19.8	20	66	10.58		661	Myrrh	0.1	5	10.58
662	Myrrh	0.1	5	4	0	6		13.2	0	99	11.22		662	Myrrh	0.1	5	11.22
663	Myrrh	0.1	5	5	0	5		16.5	0	82.5	9.9		663	Myrrh	0.1	5	9.9
664	Myrrh	0.1	5	3	0	7		9.9	0	115.5	12.54		664	Myrrh	0.1	5	12.54
665	Myrrh	0.1	5	3	2	5		9.9	20	82.5	11.24		665	Myrrh	0.1	5	11.24
666	Myrrh	0.1	10	4	4	2		13.2	40	33	8.62		666	Myrrh	0.1	10	8.62
667	Myrrh	0.1	10	3	1	6		9.9	10	99	11.89		667	Myrrh	0.1	10	11.89
668	Myrrh	0.1	10	5	2	3		16.5	20	49.5	8.6		668	Myrrh	0.1	10	8.6
669	Myrrh	0.1	10	5	3	2		16.5	30	33	7.95		669	Myrrh	0.1	10	7.95
670	Myrrh	0.1	10	5	1	4		16.5	10	66	9.25		670	Myrrh	0.1	10	9.25
671	Myrrh	0.1	10	4	0	6		13.2	0	99	11.22		671	Myrrh	0.1	10	11.22
672	Myrrh	0.1	10	6	2	2		19.8	20	33	7.28		672	Myrrh	0.1	10	7.28
673	Myrrh	1	5	4	3	3		13.2	30	49.5	9.27		673	Myrrh	1	5	9.27
674	Myrrh	1	5	2	1	7		6.6	10	115.5	13.21		674	Myrrh	1	5	13.21
675	Myrrh	1	5	4	1	5		13.2	10	82.5	10.57		675	Myrrh	1	5	10.57
676	Myrrh	1	5	6	2	2		19.8	20	33	7.28		676	Myrrh	1	5	7.28
677	Myrrh	1	5	4	3	3		13.2	30	49.5	9.27		677	Myrrh	1	5	9.27
678	Myrrh	1	5	4	3	3		13.2	30	49.5	9.27		678	Myrrh	1	5	9.27
679	Myrrh	1	5	5	1	4		16.5	10	66	9.25		679	Myrrh	1	5	9.25
680	Myrrh	1	10	5	3	2		16.5	30	33	7.95		680	Myrrh	1	10	7.95
681	Myrrh	1	10	2	1	7		6.6	10	115.5	13.21		681	Myrrh	1	10	13.21
682	Myrrh	1	10	2	2	6		6.6	20	99	12.56		682	Myrrh	1	10	12.56
683	Myrrh	1	10	4	2	4		13.2	20	66	9.92		683	Myrrh	1	10	9.92
684	Myrrh	1	10	4	3	3		13.2	30	49.5	9.27		684	Myrrh	1	10	9.27
685	Myrrh	1	10	5	2	3		16.5	20	49.5	8.6		685	Myrrh	1	10	8.6
686	Myrrh	1	10	4	2	4		13.2	20	66	9.92		686	Myrrh	1	10	9.92
687	Neem	0.01	5	5	2	3		16.5	20	49.5	8.6		687	Neem	0.01	5	8.6
688	Neem	0.01	5	7	0	3		23.1	0	49.5	7.26		688	Neem	0.01	5	7.26
689	Neem	0.01	5	7	0	3		23.1	0	49.5	7.26		689	Neem	0.01	5	7.26
690	Neem	0.01	5	7	0	3		23.1	0	49.5	7.26		690	Neem	0.01	5	7.26
691	Neem	0.01	5	7	2	1		23.1	20	16.5	5.96		691	Neem	0.01	5	5.96
692	Neem	0.01	5	7	2	1		23.1	20	16.5	5.96		692	Neem	0.01	5	5.96
693	Neem	0.01	5	4	2	4		13.2	20	66	9.92		693	Neem	0.01	5	9.92
694	Neem	0.01	10	6	2	2		19.8	20	33	7.28		694	Neem	0.01	10	7.28
695	Neem	0.01	10	7	0	3		23.1	0	49.5	7.26		695	Neem	0.01	10	7.26
696	Neem	0.01	10	7	0	3		23.1	0	49.5	7.26		696	Neem	0.01	10	7.26
697	Neem	0.01	10	6	1	3		19.8	10	49.5	7.93		697	Neem	0.01	10	7.93
698	Neem	0.01	10	7	1	2		23.1	10	33	6.61		698	Neem	0.01	10	6.61
699	Neem	0.01	10	5	2	3		16.5	20	49.5	8.6		699	Neem	0.01	10	8.6
700	Neem	0.01	10	4	0	6		13.2	0	99	11.22		700	Neem	0.01	10	11.22
701	Neem	0.1	5	5	1	4		16.5	10	66	9.25		701	Neem	0.1	5	9.25
702	Neem	0.1	5	4	1	5		13.2	10	82.5	10.57		702	Neem	0.1	5	10.57
703	Neem	0.1	5	6	0	4		19.8	0	66	8.58		703	Neem	0.1	5	8.58
704	Neem	0.1	5	5	0	5		16.5	0	82.5	9.9		704	Neem	0.1	5	9.9
705	Neem	0.1	5	5	2	3		16.5	20	49.5	8.6		705	Neem	0.1	5	8.6
706	Neem	0.1	5	5	1	4		16.5	10	66	9.25		706	Neem	0.1	5	9.25
707	Neem	0.1	5	6	1	3		19.8	10	49.5	7.93		707	Neem	0.1	5	7.93
708	Neem	0.1	10	5	2	3		16.5	20	49.5	8.6		708	Neem	0.1	10	8.6
709	Neem	0.1	10	4	0	6		13.2	0	99	11.22		709	Neem	0.1	10	11.22
710	Neem	0.1	10	6	0	4		19.8	0	66	8.58		710	Neem	0.1	10	8.58
711	Neem	0.1	10	6	1	3		19.8	10	49.5	7.93		711	Neem	0.1	10	7.93
712	Neem	0.1	10	7	1	2		23.1	10	33	6.61		712	Neem	0.1	10	6.61
713	Neem	0.1	10	6	2	2		19.8	20	33	7.28		713	Neem	0.1	10	7.28
714	Neem	0.1	10	5	1	4		16.5	10	66	9.25		714	Neem	0.1	10	9.25
715	Neem	1	5	4	1	5		13.2	10	82.5	10.57		715	Neem	1	5	10.57
716	Neem	1	5	5	1	4		16.5	10	66	9.25		716	Neem	1	5	9.25
717	Neem	1	5	4	3	3		13.2	30	49.5	9.27		717	Neem	1	5	9.27
718	Neem	1	5	5	1	4		16.5	10	66	9.25		718	Neem	1	5	9.25
719	Neem	1	5	5	2	3		16.5	20	49.5	8.6		719	Neem	1	5	8.6
720	Neem	1	5	5	2	3		16.5	20	49.5	8.6		720	Neem	1	5	8.6
721	Neem	1	5	5	1	4		16.5	10	66	9.25		721	Neem	1	5	9.25
722	Neem	1	10	3	3	4		9.9	30	66	10.59		722	Neem	1	10	10.59
723	Neem	1	10	5	2	3		16.5	20	49.5	8.6		723	Neem	1	10	8.6
724	Neem	1	10	4	0	6		13.2	0	99	11.22		724	Neem	1	10	11.22
725	Neem	1	10	4	2	4		13.2	20	66	9.92		725	Neem	1	10	9.92
726	Neem	1	10	5	1	4		16.5	10	66	9.25		726	Neem	1	10	9.25
727	Neem	1	10	4	1	5		13.2	10	82.5	10.57		727	Neem	1	10	10.57
728	Neem	1	10	5	1	4		16.5	10	66	9.25		728	Neem	1	10	9.25
729	Piper nigrum	0.01	5	7	0	3		23.1	0	49.5	7.26		729	Pipernigrum	0.01	5	7.26
730	Piper nigrum	0.01	5	5	0	5		16.5	0	82.5	9.9		730	Pipernigrum	0.01	5	9.9
731	Piper nigrum	0.01	5	3	1	6		9.9	10	99	11.89		731	Pipernigrum	0.01	5	11.89
732	Piper nigrum	0.01	5	5	1	4		16.5	10	66	9.25		732	Pipernigrum	0.01	5	9.25
733	Piper nigrum	0.01	5	1	1	8		3.3	10	132	14.53		733	Pipernigrum	0.01	5	14.53
734	Piper nigrum	0.01	5	3	1	6		9.9	10	99	11.89		734	Pipernigrum	0.01	5	11.89
735	Piper nigrum	0.01	5	1	2	7		3.3	20	115.5	13.88		735	Pipernigrum	0.01	5	13.88
736	Piper nigrum	0.01	10	6	1	3		19.8	10	49.5	7.93		736	Pipernigrum	0.01	10	7.93
737	Piper nigrum	0.01	10	4	0	6		13.2	0	99	11.22		737	Pipernigrum	0.01	10	11.22
738	Piper nigrum	0.01	10	2	2	6		6.6	20	99	12.56		738	Pipernigrum	0.01	10	12.56
739	Piper nigrum	0.01	10	6	2	2		19.8	20	33	7.28		739	Pipernigrum	0.01	10	7.28
740	Piper nigrum	0.01	10	3	1	6		9.9	10	99	11.89		740	Pipernigrum	0.01	10	11.89
741	Piper nigrum	0.01	10	4	0	6		13.2	0	99	11.22		741	Pipernigrum	0.01	10	11.22
742	Piper nigrum	0.01	10	2	1	7		6.6	10	115.5	13.21		742	Pipernigrum	0.01	10	13.21
743	Piper nigrum	0.1	5	2	2	6		6.6	20	99	12.56		743	Pipernigrum	0.1	5	12.56
744	Piper nigrum	0.1	5	7	2	1		23.1	20	16.5	5.96		744	Pipernigrum	0.1	5	5.96
745	Piper nigrum	0.1	5	3	1	6		9.9	10	99	11.89		745	Pipernigrum	0.1	5	11.89
746	Piper nigrum	0.1	5	2	1	7		6.6	10	115.5	13.21		746	Pipernigrum	0.1	5	13.21
747	Piper nigrum	0.1	5	3	0	7		9.9	0	115.5	12.54		747	Pipernigrum	0.1	5	12.54
748	Piper nigrum	0.1	5	3	0	7		9.9	0	115.5	12.54		748	Pipernigrum	0.1	5	12.54
749	Piper nigrum	0.1	5	3	2	5		9.9	20	82.5	11.24		749	Pipernigrum	0.1	5	11.24
750	Piper nigrum	0.1	10	3	0	7		9.9	0	115.5	12.54		750	Pipernigrum	0.1	10	12.54
751	Piper nigrum	0.1	10	7	2	1		23.1	20	16.5	5.96		751	Pipernigrum	0.1	10	5.96
752	Piper nigrum	0.1	10	4	0	6		13.2	0	99	11.22		752	Pipernigrum	0.1	10	11.22
753	Piper nigrum	0.1	10	2	0	8		6.6	0	132	13.86		753	Pipernigrum	0.1	10	13.86
754	Piper nigrum	0.1	10	2	1	7		6.6	10	115.5	13.21		754	Pipernigrum	0.1	10	13.21
755	Piper nigrum	0.1	10	2	0	6		6.6	0	99	10.56		755	Pipernigrum	0.1	10	10.56
756	Piper nigrum	0.1	10	4	1	5		13.2	10	82.5	10.57		756	Pipernigrum	0.1	10	10.57
757	Piper nigrum	1	5	4	2	4		13.2	20	66	9.92		757	Pipernigrum	1	5	9.92
758	Piper nigrum	1	5	7	1	2		23.1	10	33	6.61		758	Pipernigrum	1	5	6.61
759	Piper nigrum	1	5	7	0	3		23.1	0	49.5	7.26		759	Pipernigrum	1	5	7.26
760	Piper nigrum	1	5	4	1	5		13.2	10	82.5	10.57		760	Pipernigrum	1	5	10.57
761	Piper nigrum	1	5	1	3	6		3.3	30	99	13.23		761	Pipernigrum	1	5	13.23
762	Piper nigrum	1	5	4	1	5		13.2	10	82.5	10.57		762	Pipernigrum	1	5	10.57
763	Piper nigrum	1	5	3	2	5		9.9	20	82.5	11.24		763	Pipernigrum	1	5	11.24
764	Piper nigrum	1	10	7	3	0		23.1	30	0	5.31		764	Pipernigrum	1	10	5.31
765	Piper nigrum	1	10	9	1	0		29.7	10	0	3.97		765	Pipernigrum	1	10	3.97
766	Piper nigrum	1	10	5	1	4		16.5	10	66	9.25		766	Pipernigrum	1	10	9.25
767	Piper nigrum	1	10	5	1	4		16.5	10	66	9.25		767	Pipernigrum	1	10	9.25
768	Piper nigrum	1	10	2	0	8		6.6	0	132	13.86		768	Pipernigrum	1	10	13.86
769	Piper nigrum	1	10	4	2	4		13.2	20	66	9.92		769	Pipernigrum	1	10	9.92
770	Piper nigrum	1	10	4	2	4		13.2	20	66	9.92		770	Pipernigrum	1	10	9.92
771	Romalin	0.01	5	6	1	3		19.8	10	49.5	7.93		771	Romalin	0.01	5	7.93
772	Romalin	0.01	5	7	2	1		23.1	20	16.5	5.96		772	Romalin	0.01	5	5.96
773	Romalin	0.01	5	4	0	6		13.2	0	99	11.22		773	Romalin	0.01	5	11.22
774	Romalin	0.01	5	7	1	2		23.1	10	33	6.61		774	Romalin	0.01	5	6.61
775	Romalin	0.01	5	7	1	2		23.1	10	33	6.61		775	Romalin	0.01	5	6.61
776	Romalin	0.01	5	9	1	0		29.7	10	0	3.97		776	Romalin	0.01	5	3.97
777	Romalin	0.01	5	9	0	1		29.7	0	16.5	4.62		777	Romalin	0.01	5	4.62
778	Romalin	0.01	10	7	0	3		23.1	0	49.5	7.26		778	Romalin	0.01	10	7.26
779	Romalin	0.01	10	8	2	0		26.4	20	0	4.64		779	Romalin	0.01	10	4.64
780	Romalin	0.01	10	6	0	4		19.8	0	66	8.58		780	Romalin	0.01	10	8.58
781	Romalin	0.01	10	6	1	3		19.8	10	49.5	7.93		781	Romalin	0.01	10	7.93
782	Romalin	0.01	10	7	1	2		23.1	10	33	6.61		782	Romalin	0.01	10	6.61
783	Romalin	0.01	10	8	1	1		26.4	10	16.5	5.29		783	Romalin	0.01	10	5.29
784	Romalin	0.01	10	8	1	1		26.4	10	16.5	5.29		784	Romalin	0.01	10	5.29
785	Romalin	0.1	5	7	0	3		23.1	0	49.5	7.26		785	Romalin	0.1	5	7.26
786	Romalin	0.1	5	7	1	2		23.1	10	33	6.61		786	Romalin	0.1	5	6.61
787	Romalin	0.1	5	5	2	3		16.5	20	49.5	8.6		787	Romalin	0.1	5	8.6
788	Romalin	0.1	5	8	1	1		26.4	10	16.5	5.29		788	Romalin	0.1	5	5.29
789	Romalin	0.1	5	6	2	2		19.8	20	33	7.28		789	Romalin	0.1	5	7.28
790	Romalin	0.1	5	8	1	1		26.4	10	16.5	5.29		790	Romalin	0.1	5	5.29
791	Romalin	0.1	5	6	2	2		19.8	20	33	7.28		791	Romalin	0.1	5	7.28
792	Romalin	0.1	10	7	2	1		23.1	20	16.5	5.96		792	Romalin	0.1	10	5.96
793	Romalin	0.1	10	5	2	3		16.5	20	49.5	8.6		793	Romalin	0.1	10	8.6
794	Romalin	0.1	10	7	0	3		23.1	0	49.5	7.26		794	Romalin	0.1	10	7.26
795	Romalin	0.1	10	8	2	0		26.4	20	0	4.64		795	Romalin	0.1	10	4.64
796	Romalin	0.1	10	8	1	1		26.4	10	16.5	5.29		796	Romalin	0.1	10	5.29
797	Romalin	0.1	10	8	1	1		26.4	10	16.5	5.29		797	Romalin	0.1	10	5.29
798	Romalin	0.1	10	6	2	2		19.8	20	33	7.28		798	Romalin	0.1	10	7.28
799	Romalin	1	5	7	2	1		23.1	20	16.5	5.96		799	Romalin	1	5	5.96
800	Romalin	1	5	7	0	3		23.1	0	49.5	7.26		800	Romalin	1	5	7.26
801	Romalin	1	5	8	2	0		26.4	20	0	4.64		801	Romalin	1	5	4.64
802	Romalin	1	5	4	2	4		13.2	20	66	9.92		802	Romalin	1	5	9.92
803	Romalin	1	5	8	1	1		26.4	10	16.5	5.29		803	Romalin	1	5	5.29
804	Romalin	1	5	6	0	4		19.8	0	66	8.58		804	Romalin	1	5	8.58
805	Romalin	1	5	6	0	4		19.8	0	66	8.58		805	Romalin	1	5	8.58
806	Romalin	1	10	7	1	2		23.1	10	33	6.61		806	Romalin	1	10	6.61
807	Romalin	1	10	7	0	3		23.1	0	49.5	7.26		807	Romalin	1	10	7.26
808	Romalin	1	10	7	2	1		23.1	20	16.5	5.96		808	Romalin	1	10	5.96
809	Romalin	1	10	5	2	3		16.5	20	49.5	8.6		809	Romalin	1	10	8.6
810	Romalin	1	10	7	1	2		23.1	10	33	6.61		810	Romalin	1	10	6.61
811	Romalin	1	10	4	2	4		13.2	20	66	9.92		811	Romalin	1	10	9.92
812	Romalin	1	10	7	1	2		23.1	10	33	6.61		812	Romalin	1	10	6.61
813	Sat.abyssinia	0.01	5	6	0	4		19.8	0	66	8.58		813	Sat.abyssinia	0.01	5	8.58
814	Sat.abyssinia	0.01	5	7	0	3		23.1	0	49.5	7.26		814	Sat.abyssinia	0.01	5	7.26
815	Sat.abyssinia	0.01	5	5	0	5		16.5	0	82.5	9.9		815	Sat.abyssinia	0.01	5	9.9
816	Sat.abyssinia	0.01	5	7	1	2		23.1	10	33	6.61		816	Sat.abyssinia	0.01	5	6.61
817	Sat.abyssinia	0.01	5	7	0	3		23.1	0	49.5	7.26		817	Sat.abyssinia	0.01	5	7.26
818	Sat.abyssinia	0.01	5	6	1	3		19.8	10	49.5	7.93		818	Sat.abyssinia	0.01	5	7.93
819	Sat.abyssinia	0.01	5	7	0	3		23.1	0	49.5	7.26		819	Sat.abyssinia	0.01	5	7.26
820	Sat.abyssinia	0.01	10	6	0	4		19.8	0	66	8.58		820	Sat.abyssinia	0.01	10	8.58
821	Sat.abyssinia	0.01	10	6	2	2		19.8	20	33	7.28		821	Sat.abyssinia	0.01	10	7.28
822	Sat.abyssinia	0.01	10	7	2	1		23.1	20	16.5	5.96		822	Sat.abyssinia	0.01	10	5.96
823	Sat.abyssinia	0.01	10	5	1	4		16.5	10	66	9.25		823	Sat.abyssinia	0.01	10	9.25
824	Sat.abyssinia	0.01	10	7	0	3		23.1	0	49.5	7.26		824	Sat.abyssinia	0.01	10	7.26
825	Sat.abyssinia	0.01	10	7	0	3		23.1	0	49.5	7.26		825	Sat.abyssinia	0.01	10	7.26
826	Sat.abyssinia	0.01	10	7	0	3		23.1	0	49.5	7.26		826	Sat.abyssinia	0.01	10	7.26
827	Sat.abyssinia	0.1	5	8	0	2		26.4	0	33	5.94		827	Sat.abyssinia	0.1	5	5.94
828	Sat.abyssinia	0.1	5	6	1	3		19.8	10	49.5	7.93		828	Sat.abyssinia	0.1	5	7.93
829	Sat.abyssinia	0.1	5	4	2	4		13.2	20	66	9.92		829	Sat.abyssinia	0.1	5	9.92
830	Sat.abyssinia	0.1	5	6	2	2		19.8	20	33	7.28		830	Sat.abyssinia	0.1	5	7.28
831	Sat.abyssinia	0.1	5	6	1	3		19.8	10	49.5	7.93		831	Sat.abyssinia	0.1	5	7.93
832	Sat.abyssinia	0.1	5	7	0	3		23.1	0	49.5	7.26		832	Sat.abyssinia	0.1	5	7.26
833	Sat.abyssinia	0.1	5	6	2	2		19.8	20	33	7.28		833	Sat.abyssinia	0.1	5	7.28
834	Sat.abyssinia	0.1	10	8	0	2		26.4	0	33	5.94		834	Sat.abyssinia	0.1	10	5.94
835	Sat.abyssinia	0.1	10	7	0	3		23.1	0	49.5	7.26		835	Sat.abyssinia	0.1	10	7.26
836	Sat.abyssinia	0.1	10	5	2	3		16.5	20	49.5	8.6		836	Sat.abyssinia	0.1	10	8.6
837	Sat.abyssinia	0.1	10	8	0	2		26.4	0	33	5.94		837	Sat.abyssinia	0.1	10	5.94
838	Sat.abyssinia	0.1	10	6	2	2		19.8	20	33	7.28		838	Sat.abyssinia	0.1	10	7.28
839	Sat.abyssinia	0.1	10	6	2	2		19.8	20	33	7.28		839	Sat.abyssinia	0.1	10	7.28
840	Sat.abyssinia	0.1	10	5	2	3		16.5	20	49.5	8.6		840	Sat.abyssinia	0.1	10	8.6
841	Sat.abyssinia	1	5	4	3	3		13.2	30	49.5	9.27		841	Sat.abyssinia	1	5	9.27
842	Sat.abyssinia	1	5	7	1	2		23.1	10	33	6.61		842	Sat.abyssinia	1	5	6.61
843	Sat.abyssinia	1	5	5	2	3		16.5	20	49.5	8.6		843	Sat.abyssinia	1	5	8.6
844	Sat.abyssinia	1	5	1	2	7		3.3	20	115.5	13.88		844	Sat.abyssinia	1	5	13.88
845	Sat.abyssinia	1	5	5	2	3		16.5	20	49.5	8.6		845	Sat.abyssinia	1	5	8.6
846	Sat.abyssinia	1	5	3	4	3		9.9	40	49.5	9.94		846	Sat.abyssinia	1	5	9.94
847	Sat.abyssinia	1	5	4	3	3		13.2	30	49.5	9.27		847	Sat.abyssinia	1	5	9.27
848	Sat.abyssinia	1	10	5	3	2		16.5	30	33	7.95		848	Sat.abyssinia	1	10	7.95
849	Sat.abyssinia	1	10	7	2	1		23.1	20	16.5	5.96		849	Sat.abyssinia	1	10	5.96
850	Sat.abyssinia	1	10	1	4	5		3.3	40	82.5	12.58		850	Sat.abyssinia	1	10	12.58
851	Sat.abyssinia	1	10	4	0	6		13.2	0	99	11.22		851	Sat.abyssinia	1	10	11.22
852	Sat.abyssinia	1	10	3	3	4		9.9	30	66	10.59		852	Sat.abyssinia	1	10	10.59
853	Sat.abyssinia	1	10	5	4	1		16.5	40	16.5	7.3		853	Sat.abyssinia	1	10	7.3
854	Sat.abyssinia	1	10	7	2	1		23.1	20	16.5	5.96		854	Sat.abyssinia	1	10	5.96
855	Sat.biflora	0.01	5	6	0	4		19.8	0	66	8.58		855	Sat.biflora	0.01	5	8.58
856	Sat.biflora	0.01	5	6	0	4		19.8	0	66	8.58		856	Sat.biflora	0.01	5	8.58
857	Sat.biflora	0.01	5	4	1	5		13.2	10	82.5	10.57		857	Sat.biflora	0.01	5	10.57
858	Sat.biflora	0.01	5	6	1	3		19.8	10	49.5	7.93		858	Sat.biflora	0.01	5	7.93
859	Sat.biflora	0.01	5	4	1	5		13.2	10	82.5	10.57		859	Sat.biflora	0.01	5	10.57
860	Sat.biflora	0.01	5	8	0	2		26.4	0	33	5.94		860	Sat.biflora	0.01	5	5.94
861	Sat.biflora	0.01	5	6	2	2		19.8	20	33	7.28		861	Sat.biflora	0.01	5	7.28
862	Sat.biflora	0.01	10	7	0	3		23.1	0	49.5	7.26		862	Sat.biflora	0.01	10	7.26
863	Sat.biflora	0.01	10	7	2	1		23.1	20	16.5	5.96		863	Sat.biflora	0.01	10	5.96
864	Sat.biflora	0.01	10	6	2	2		19.8	20	33	7.28		864	Sat.biflora	0.01	10	7.28
865	Sat.biflora	0.01	10	4	1	5		13.2	10	82.5	10.57		865	Sat.biflora	0.01	10	10.57
866	Sat.biflora	0.01	10	5	2	3		16.5	20	49.5	8.6		866	Sat.biflora	0.01	10	8.6
867	Sat.biflora	0.01	10	7	1	2		23.1	10	33	6.61		867	Sat.biflora	0.01	10	6.61
868	Sat.biflora	0.01	10	6	2	2		19.8	20	33	7.28		868	Sat.biflora	0.01	10	7.28
869	Sat.biflora	0.1	5	4	1	5		13.2	10	82.5	10.57		869	Sat.biflora	0.1	5	10.57
870	Sat.biflora	0.1	5	6	2	2		19.8	20	33	7.28		870	Sat.biflora	0.1	5	7.28
871	Sat.biflora	0.1	5	7	1	2		23.1	10	33	6.61		871	Sat.biflora	0.1	5	6.61
872	Sat.biflora	0.1	5	4	1	5		13.2	10	82.5	10.57		872	Sat.biflora	0.1	5	10.57
873	Sat.biflora	0.1	5	5	0	5		16.5	0	82.5	9.9		873	Sat.biflora	0.1	5	9.9
874	Sat.biflora	0.1	5	6	1	3		19.8	10	49.5	7.93		874	Sat.biflora	0.1	5	7.93
875	Sat.biflora	0.1	5	7	1	2		23.1	10	33	6.61		875	Sat.biflora	0.1	5	6.61
876	Sat.biflora	0.1	10	3	2	5		9.9	20	82.5	11.24		876	Sat.biflora	0.1	10	11.24
877	Sat.biflora	0.1	10	5	1	4		16.5	10	66	9.25		877	Sat.biflora	0.1	10	9.25
878	Sat.biflora	0.1	10	6	2	2		19.8	20	33	7.28		878	Sat.biflora	0.1	10	7.28
879	Sat.biflora	0.1	10	5	2	3		16.5	20	49.5	8.6		879	Sat.biflora	0.1	10	8.6
880	Sat.biflora	0.1	10	4	1	6		13.2	10	99	12.22		880	Sat.biflora	0.1	10	12.22
881	Sat.biflora	0.1	10	6	1	3		19.8	10	49.5	7.93		881	Sat.biflora	0.1	10	7.93
882	Sat.biflora	0.1	10	4	4	2		13.2	40	33	8.62		882	Sat.biflora	0.1	10	8.62
883	Sat.biflora	1	5	6	1	3		19.8	10	49.5	7.93		883	Sat.biflora	1	5	7.93
884	Sat.biflora	1	5	1	4	5		3.3	40	82.5	12.58		884	Sat.biflora	1	5	12.58
885	Sat.biflora	1	5	6	2	2		19.8	20	33	7.28		885	Sat.biflora	1	5	7.28
886	Sat.biflora	1	5	4	3	3		13.2	30	49.5	9.27		886	Sat.biflora	1	5	9.27
887	Sat.biflora	1	5	6	1	3		19.8	10	49.5	7.93		887	Sat.biflora	1	5	7.93
888	Sat.biflora	1	5	4	0	6		13.2	0	99	11.22		888	Sat.biflora	1	5	11.22
889	Sat.biflora	1	5	3	1	6		9.9	10	99	11.89		889	Sat.biflora	1	5	11.89
890	Sat.biflora	1	10	6	1	3		19.8	10	49.5	7.93		890	Sat.biflora	1	10	7.93
891	Sat.biflora	1	10	4	0	6		13.2	0	99	11.22		891	Sat.biflora	1	10	11.22
892	Sat.biflora	1	10	5	1	4		16.5	10	66	9.25		892	Sat.biflora	1	10	9.25
893	Sat.biflora	1	10	4	3	3		13.2	30	49.5	9.27		893	Sat.biflora	1	10	9.27
894	Sat.biflora	1	10	6	3	1		19.8	30	16.5	6.63		894	Sat.biflora	1	10	6.63
895	Sat.biflora	1	10	5	0	5		16.5	0	82.5	9.9		895	Sat.biflora	1	10	9.9
896	Sat.biflora	1	10	2	1	7		6.6	10	115.5	13.21		896	Sat.biflora	1	10	13.21
897	Solidago	0.01	5	6	2	2		19.8	20	33	7.28		897	Solidago	0.01	5	7.28
898	Solidago	0.01	5	5	1	4		16.5	10	66	9.25		898	Solidago	0.01	5	9.25
899	Solidago	0.01	5	7	1	2		23.1	10	33	6.61		899	Solidago	0.01	5	6.61
900	Solidago	0.01	5	4	1	5		13.2	10	82.5	10.57		900	Solidago	0.01	5	10.57
901	Solidago	0.01	5	7	1	2		23.1	10	33	6.61		901	Solidago	0.01	5	6.61
902	Solidago	0.01	5	5	3	2		16.5	30	33	7.95		902	Solidago	0.01	5	7.95
903	Solidago	0.01	5	8	2	0		26.4	20	0	4.64		903	Solidago	0.01	5	4.64
904	Solidago	0.01	10	5	1	4		16.5	10	66	9.25		904	Solidago	0.01	10	9.25
905	Solidago	0.01	10	6	0	4		19.8	0	66	8.58		905	Solidago	0.01	10	8.58
906	Solidago	0.01	10	7	0	3		23.1	0	49.5	7.26		906	Solidago	0.01	10	7.26
907	Solidago	0.01	10	5	1	4		16.5	10	66	9.25		907	Solidago	0.01	10	9.25
908	Solidago	0.01	10	8	1	1		26.4	10	16.5	5.29		908	Solidago	0.01	10	5.29
909	Solidago	0.01	10	8	1	1		26.4	10	16.5	5.29		909	Solidago	0.01	10	5.29
910	Solidago	0.01	10	4	2	4		13.2	20	66	9.92		910	Solidago	0.01	10	9.92
911	Solidago	0.1	5	7	1	2		23.1	10	33	6.61		911	Solidago	0.1	5	6.61
912	Solidago	0.1	5	9	0	1		29.7	0	16.5	4.62		912	Solidago	0.1	5	4.62
913	Solidago	0.1	5	6	1	3		19.8	10	49.5	7.93		913	Solidago	0.1	5	7.93
914	Solidago	0.1	5	7	1	2		23.1	10	33	6.61		914	Solidago	0.1	5	6.61
915	Solidago	0.1	5	5	1	4		16.5	10	66	9.25		915	Solidago	0.1	5	9.25
916	Solidago	0.1	5	5	0	5		16.5	0	82.5	9.9		916	Solidago	0.1	5	9.9
917	Solidago	0.1	5	5	2	3		16.5	20	49.5	8.6		917	Solidago	0.1	5	8.6
918	Solidago	0.1	10	7	1	2		23.1	10	33	6.61		918	Solidago	0.1	10	6.61
919	Solidago	0.1	10	7	1	2		23.1	10	33	6.61		919	Solidago	0.1	10	6.61
920	Solidago	0.1	10	5	1	4		16.5	10	66	9.25		920	Solidago	0.1	10	9.25
921	Solidago	0.1	10	7	1	2		23.1	10	33	6.61		921	Solidago	0.1	10	6.61
922	Solidago	0.1	10	6	2	2		19.8	20	33	7.28		922	Solidago	0.1	10	7.28
923	Solidago	0.1	10	6	0	4		19.8	0	66	8.58		923	Solidago	0.1	10	8.58
924	Solidago	0.1	10	7	1	2		23.1	10	33	6.61		924	Solidago	0.1	10	6.61
925	Solidago	1	5	4	3	3		13.2	30	49.5	9.27		925	Solidago	1	5	9.27
926	Solidago	1	5	6	0	4		19.8	0	66	8.58		926	Solidago	1	5	8.58
927	Solidago	1	5	6	0	4		19.8	0	66	8.58		927	Solidago	1	5	8.58
928	Solidago	1	5	7	1	2		23.1	10	33	6.61		928	Solidago	1	5	6.61
929	Solidago	1	5	4	3	3		13.2	30	49.5	9.27		929	Solidago	1	5	9.27
930	Solidago	1	5	5	2	3		16.5	20	49.5	8.6		930	Solidago	1	5	8.6
931	Solidago	1	5	5	1	4		16.5	10	66	9.25		931	Solidago	1	5	9.25
932	Solidago	1	10	5	1	4		16.5	10	66	9.25		932	Solidago	1	10	9.25
933	Solidago	1	10	6	0	4		19.8	0	66	8.58		933	Solidago	1	10	8.58
934	Solidago	1	10	7	1	2		23.1	10	33	6.61		934	Solidago	1	10	6.61
935	Solidago	1	10	5	2	3		16.5	20	49.5	8.6		935	Solidago	1	10	8.6
936	Solidago	1	10	6	2	2		19.8	20	33	7.28		936	Solidago	1	10	7.28
937	Solidago	1	10	5	2	3		16.5	20	49.5	8.6		937	Solidago	1	10	8.6
938	Solidago	1	10	6	2	2		19.8	20	33	7.28		938	Solidago	1	10	7.28
939	Thyme S.	0.01	5	7	3	0		23.1	30	0	5.31		939	ThymeS.	0.01	5	5.31
940	Thyme S.	0.01	5	7	0	3		23.1	0	49.5	7.26		940	ThymeS.	0.01	5	7.26
941	Thyme S.	0.01	5	5	2	3		16.5	20	49.5	8.6		941	ThymeS.	0.01	5	8.6
942	Thyme S.	0.01	5	5	3	2		16.5	30	33	7.95		942	ThymeS.	0.01	5	7.95
943	Thyme S.	0.01	5	7	2	1		23.1	20	16.5	5.96		943	ThymeS.	0.01	5	5.96
944	Thyme S.	0.01	5	7	2	1		23.1	20	16.5	5.96		944	ThymeS.	0.01	5	5.96
945	Thyme S.	0.01	5	8	1	1		26.4	10	16.5	5.29		945	ThymeS.	0.01	5	5.29
946	Thyme S.	0.01	10	7	2	1		23.1	20	16.5	5.96		946	ThymeS.	0.01	10	5.96
947	Thyme S.	0.01	10	5	1	4		16.5	10	66	9.25		947	ThymeS.	0.01	10	9.25
948	Thyme S.	0.01	10	5	3	2		16.5	30	33	7.95		948	ThymeS.	0.01	10	7.95
949	Thyme S.	0.01	10	5	1	4		16.5	10	66	9.25		949	ThymeS.	0.01	10	9.25
950	Thyme S.	0.01	10	7	1	2		23.1	10	33	6.61		950	ThymeS.	0.01	10	6.61
951	Thyme S.	0.01	10	7	2	1		23.1	20	16.5	5.96		951	ThymeS.	0.01	10	5.96
952	Thyme S.	0.01	10	8	1	1		26.4	10	16.5	5.29		952	ThymeS.	0.01	10	5.29
953	Thyme S.	0.1	5	5	3	2		16.5	30	33	7.95		953	ThymeS.	0.1	5	7.95
954	Thyme S.	0.1	5	6	0	4		19.8	0	66	8.58		954	ThymeS.	0.1	5	8.58
955	Thyme S.	0.1	5	7	2	1		23.1	20	16.5	5.96		955	ThymeS.	0.1	5	5.96
956	Thyme S.	0.1	5	3	1	6		9.9	10	99	11.89		956	ThymeS.	0.1	5	11.89
957	Thyme S.	0.1	5	6	0	4		19.8	0	66	8.58		957	ThymeS.	0.1	5	8.58
958	Thyme S.	0.1	5	6	2	2		19.8	20	33	7.28		958	ThymeS.	0.1	5	7.28
959	Thyme S.	0.1	5	5	2	3		16.5	20	49.5	8.6		959	ThymeS.	0.1	5	8.6
960	Thyme S.	0.1	10	4	3	3		13.2	30	49.5	9.27		960	ThymeS.	0.1	10	9.27
961	Thyme S.	0.1	10	4	1	5		13.2	10	82.5	10.57		961	ThymeS.	0.1	10	10.57
962	Thyme S.	0.1	10	7	1	2		23.1	10	33	6.61		962	ThymeS.	0.1	10	6.61
963	Thyme S.	0.1	10	2	1	7		6.6	10	115.5	13.21		963	ThymeS.	0.1	10	13.21
964	Thyme S.	0.1	10	5	1	4		16.5	10	66	9.25		964	ThymeS.	0.1	10	9.25
965	Thyme S.	0.1	10	6	1	3		19.8	10	49.5	7.93		965	ThymeS.	0.1	10	7.93
966	Thyme S.	0.1	10	5	1	4		16.5	10	66	9.25		966	ThymeS.	0.1	10	9.25
967	Thyme S.	1	5	4	1	5		13.2	10	82.5	10.57		967	ThymeS.	1	5	10.57
968	Thyme S.	1	5	5	3	2		16.5	30	33	7.95		968	ThymeS.	1	5	7.95
969	Thyme S.	1	5	7	1	2		23.1	10	33	6.61		969	ThymeS.	1	5	6.61
970	Thyme S.	1	5	6	2	2		19.8	20	33	7.28		970	ThymeS.	1	5	7.28
971	Thyme S.	1	5	6	2	2		19.8	20	33	7.28		971	ThymeS.	1	5	7.28
972	Thyme S.	1	5	6	1	3		19.8	10	49.5	7.93		972	ThymeS.	1	5	7.93
973	Thyme S.	1	5	3	1	6		9.9	10	99	11.89		973	ThymeS.	1	5	11.89
974	Thyme S.	1	10	4	2	4		13.2	20	66	9.92		974	ThymeS.	1	10	9.92
975	Thyme S.	1	10	5	2	3		16.5	20	49.5	8.6		975	ThymeS.	1	10	8.6
976	Thyme S.	1	10	4	4	2		13.2	40	33	8.62		976	ThymeS.	1	10	8.62
977	Thyme S.	1	10	6	2	2		19.8	20	33	7.28		977	ThymeS.	1	10	7.28
978	Thyme S.	1	10	2	0	8		6.6	0	132	13.86		978	ThymeS.	1	10	13.86
979	Thyme S.	1	10	7	0	3		23.1	0	49.5	7.26		979	ThymeS.	1	10	7.26
980	Thyme S.	1	10	4	2	4		13.2	20	66	9.92		980	ThymeS.	1	10	9.92
981	Thyme V	0.01	5	5	1	4		16.5	10	66	9.25		981	ThymeV	0.01	5	9.25
982	Thyme V	0.01	5	7	1	2		23.1	10	33	6.61		982	ThymeV	0.01	5	6.61
983	Thyme V	0.01	5	8	0	2		26.4	0	33	5.94		983	ThymeV	0.01	5	5.94
984	Thyme V	0.01	5	6	1	3		19.8	10	49.5	7.93		984	ThymeV	0.01	5	7.93
985	Thyme V	0.01	5	7	0	3		23.1	0	49.5	7.26		985	ThymeV	0.01	5	7.26
986	Thyme V	0.01	5	3	1	6		9.9	10	99	11.89		986	ThymeV	0.01	5	11.89
987	Thyme V	0.01	5	7	0	3		23.1	0	49.5	7.26		987	ThymeV	0.01	5	7.26
988	Thyme V	0.01	10	7	2	1		23.1	20	16.5	5.96		988	ThymeV	0.01	10	5.96
989	Thyme V	0.01	10	6	0	4		19.8	0	66	8.58		989	ThymeV	0.01	10	8.58
990	Thyme V	0.01	10	8	0	2		26.4	0	33	5.94		990	ThymeV	0.01	10	5.94
991	Thyme V	0.01	10	6	0	4		19.8	0	66	8.58		991	ThymeV	0.01	10	8.58
992	Thyme V	0.01	10	6	1	3		19.8	10	49.5	7.93		992	ThymeV	0.01	10	7.93
993	Thyme V	0.01	10	4	0	6		13.2	0	99	11.22		993	ThymeV	0.01	10	11.22
994	Thyme V	0.01	10	7	1	2		23.1	10	33	6.61		994	ThymeV	0.01	10	6.61
995	Thyme V	0.1	5	4	1	5		13.2	10	82.5	10.57		995	ThymeV	0.1	5	10.57
996	Thyme V	0.1	5	5	0	5		16.5	0	82.5	9.9		996	ThymeV	0.1	5	9.9
997	Thyme V	0.1	5	4	1	5		13.2	10	82.5	10.57		997	ThymeV	0.1	5	10.57
998	Thyme V	0.1	5	1	2	7		3.3	20	115.5	13.88		998	ThymeV	0.1	5	13.88
999	Thyme V	0.1	5	5	1	4		16.5	10	66	9.25		999	ThymeV	0.1	5	9.25
1000	Thyme V	0.1	5	6	1	3		19.8	10	49.5	7.93		1000	ThymeV	0.1	5	7.93
1001	Thyme V	0.1	5	5	2	3		16.5	20	49.5	8.6		1001	ThymeV	0.1	5	8.6
1002	Thyme V	0.1	10	3	2	5		9.9	20	82.5	11.24		1002	ThymeV	0.1	10	11.24
1003	Thyme V	0.1	10	4	0	6		13.2	0	99	11.22		1003	ThymeV	0.1	10	11.22
1004	Thyme V	0.1	10	4	0	6		13.2	0	99	11.22		1004	ThymeV	0.1	10	11.22
1005	Thyme V	0.1	10	5	1	4		16.5	10	66	9.25		1005	ThymeV	0.1	10	9.25
1006	Thyme V	0.1	10	5	0	5		16.5	0	82.5	9.9		1006	ThymeV	0.1	10	9.9
1007	Thyme V	0.1	10	5	1	4		16.5	10	66	9.25		1007	ThymeV	0.1	10	9.25
1008	Thyme V	0.1	10	5	1	4		16.5	10	66	9.25		1008	ThymeV	0.1	10	9.25
1009	Thyme V	1	5	5	4	1		16.5	40	16.5	7.3		1009	ThymeV	1	5	7.3
1010	Thyme V	1	5	1	4	5		3.3	40	82.5	12.58		1010	ThymeV	1	5	12.58
1011	Thyme V	1	5	5	2	3		16.5	20	49.5	8.6		1011	ThymeV	1	5	8.6
1012	Thyme V	1	5	3	2	5		9.9	20	82.5	11.24		1012	ThymeV	1	5	11.24
1013	Thyme V	1	5	1	2	7		3.3	20	115.5	13.88		1013	ThymeV	1	5	13.88
1014	Thyme V	1	5	5	2	3		16.5	20	49.5	8.6		1014	ThymeV	1	5	8.6
1015	Thyme V	1	5	7	2	1		23.1	20	16.5	5.96		1015	ThymeV	1	5	5.96
1016	Thyme V	1	10	6	2	2		19.8	20	33	7.28		1016	ThymeV	1	10	7.28
1017	Thyme V	1	10	5	2	3		16.5	20	49.5	8.6		1017	ThymeV	1	10	8.6
1018	Thyme V	1	10	8	2	0		26.4	20	0	4.64		1018	ThymeV	1	10	4.64
1019	Thyme V	1	10	4	4	2		13.2	40	33	8.62		1019	ThymeV	1	10	8.62
1020	Thyme V	1	10	1	4	5		3.3	40	82.5	12.58		1020	ThymeV	1	10	12.58
1021	Thyme V	1	10	5	1	4		16.5	10	66	9.25		1021	ThymeV	1	10	9.25
1022	Thyme V	1	10	2	2	6		6.6	20	99	12.56		1022	ThymeV	1	10	12.56

## Sheet: meandistance
Trt	Treatment	Con	time	mdistance
1	Afbluebasil	0.01	5	9.92
2	Afbluebasil	0.01	5	7.28
3	Afbluebasil	0.01	5	5.94
4	Afbluebasil	0.01	5	5.94
5	Afbluebasil	0.01	5	10.57
6	Afbluebasil	0.01	5	7.93
7	Afbluebasil	0.01	5	9.25
8	Afbluebasil	0.01	10	8.58
9	Afbluebasil	0.01	10	7.28
10	Afbluebasil	0.01	10	9.92
11	Afbluebasil	0.01	10	7.93
12	Afbluebasil	0.01	10	8.6
13	Afbluebasil	0.01	10	8.6
14	Afbluebasil	0.01	10	8.6
15	Afbluebasil	0.1	5	12.54
16	Afbluebasil	0.1	5	9.25
17	Afbluebasil	0.1	5	7.93
18	Afbluebasil	0.1	5	11.24
19	Afbluebasil	0.1	5	10.57
20	Afbluebasil	0.1	5	7.26
21	Afbluebasil	0.1	5	6.61
22	Afbluebasil	0.1	10	8.6
23	Afbluebasil	0.1	10	8.6
24	Afbluebasil	0.1	10	11.22
25	Afbluebasil	0.1	10	8.58
26	Afbluebasil	0.1	10	7.93
27	Afbluebasil	0.1	10	7.93
28	Afbluebasil	0.1	10	9.25
29	Afbluebasil	1	5	7.28
30	Afbluebasil	1	5	5.96
31	Afbluebasil	1	5	5.29
32	Afbluebasil	1	5	7.26
33	Afbluebasil	1	5	7.93
34	Afbluebasil	1	5	4.62
35	Afbluebasil	1	5	10.57
36	Afbluebasil	1	10	5.29
37	Afbluebasil	1	10	7.28
38	Afbluebasil	1	10	5.31
39	Afbluebasil	1	10	7.93
40	Afbluebasil	1	10	5.96
41	Afbluebasil	1	10	6.61
42	Afbluebasil	1	10	7.28
43	Cannelle	0.01	5	8.6
44	Cannelle	0.01	5	9.9
45	Cannelle	0.01	5	10.57
46	Cannelle	0.01	5	7.26
47	Cannelle	0.01	5	11.24
48	Cannelle	0.01	5	8.58
49	Cannelle	0.01	5	7.93
50	Cannelle	0.01	10	9.25
51	Cannelle	0.01	10	9.25
52	Cannelle	0.01	10	8.58
53	Cannelle	0.01	10	9.9
54	Cannelle	0.01	10	11.22
55	Cannelle	0.01	10	9.25
56	Cannelle	0.01	10	9.92
57	Cannelle	0.1	5	9.25
58	Cannelle	0.1	5	7.93
59	Cannelle	0.1	5	10.57
60	Cannelle	0.1	5	7.93
61	Cannelle	0.1	5	7.26
62	Cannelle	0.1	5	11.24
63	Cannelle	0.1	5	11.89
64	Cannelle	0.1	10	9.92
65	Cannelle	0.1	10	8.58
66	Cannelle	0.1	10	12.56
67	Cannelle	0.1	10	10.57
68	Cannelle	0.1	10	8.6
69	Cannelle	0.1	10	10.57
70	Cannelle	0.1	10	8.6
71	Cannelle	1	5	9.92
72	Cannelle	1	5	7.93
73	Cannelle	1	5	11.26
74	Cannelle	1	5	9.27
75	Cannelle	1	5	8.6
76	Cannelle	1	5	11.26
77	Cannelle	1	5	11.26
78	Cannelle	1	10	12.58
79	Cannelle	1	10	9.27
80	Cannelle	1	10	13.88
81	Cannelle	1	10	9.29
82	Cannelle	1	10	9.25
83	Cannelle	1	10	11.24
84	Cannelle	1	10	12.58
85	cinamonum	0.01	5	9.25
86	cinamonum	0.01	5	9.92
87	cinamonum	0.01	5	8.58
88	cinamonum	0.01	5	6.61
89	cinamonum	0.01	5	10.59
90	cinamonum	0.01	5	10.59
91	cinamonum	0.01	5	9.92
92	cinamonum	0.01	10	8.6
93	cinamonum	0.01	10	12.54
94	cinamonum	0.01	10	7.93
95	cinamonum	0.01	10	8.58
96	cinamonum	0.01	10	7.93
97	cinamonum	0.01	10	11.24
98	cinamonum	0.01	10	10.57
99	cinamonum	0.1	5	10.57
100	cinamonum	0.1	5	11.89
101	cinamonum	0.1	5	9.9
102	cinamonum	0.1	5	7.93
103	cinamonum	0.1	5	9.27
104	cinamonum	0.1	5	5.96
105	cinamonum	0.1	5	9.59
106	cinamonum	0.1	10	9.92
107	cinamonum	0.1	10	10.57
108	cinamonum	0.1	10	8.6
109	cinamonum	0.1	10	9.25
110	cinamonum	0.1	10	9.92
111	cinamonum	0.1	10	8.6
112	cinamonum	0.1	10	7.93
113	cinamonum	1	5	10.59
114	cinamonum	1	5	11.91
115	cinamonum	1	5	9.92
116	cinamonum	1	5	9.27
117	cinamonum	1	5	13.88
118	cinamonum	1	5	13.21
119	cinamonum	1	5	13.88
120	cinamonum	1	10	13.23
121	cinamonum	1	10	7.95
122	cinamonum	1	10	9.29
123	cinamonum	1	10	10.61
124	cinamonum	1	10	12.56
125	cinamonum	1	10	13.9
126	cinamonum	1	10	15.2
127	Citron	0.01	5	7.28
128	Citron	0.01	5	9.92
129	Citron	0.01	5	7.26
130	Citron	0.01	5	7.26
131	Citron	0.01	5	9.25
132	Citron	0.01	5	7.93
133	Citron	0.01	5	6.61
134	Citron	0.01	10	9.25
135	Citron	0.01	10	11.22
136	Citron	0.01	10	7.93
137	Citron	0.01	10	4.62
138	Citron	0.01	10	7.26
139	Citron	0.01	10	9.25
140	Citron	0.01	10	8.58
141	Citron	0.1	5	12.54
142	Citron	0.1	5	8.58
143	Citron	0.1	5	9.9
144	Citron	0.1	5	7.26
145	Citron	0.1	5	11.91
146	Citron	0.1	5	6.61
147	Citron	0.1	5	5.29
148	Citron	0.1	10	9.9
149	Citron	0.1	10	5.29
150	Citron	0.1	10	8.58
151	Citron	0.1	10	8.58
152	Citron	0.1	10	5.29
153	Citron	0.1	10	11.22
154	Citron	0.1	10	7.28
155	Citron	1	5	10.57
156	Citron	1	5	5.98
157	Citron	1	5	8.6
158	Citron	1	5	9.27
159	Citron	1	5	6.61
160	Citron	1	5	7.28
161	Citron	1	5	6.61
162	Citron	1	10	9.25
163	Citron	1	10	7.28
164	Citron	1	10	5.31
165	Citron	1	10	9.29
166	Citron	1	10	9.27
167	Citron	1	10	6.65
168	Citron	1	10	6.61
169	Citronella	0.01	5	7.28
170	Citronella	0.01	5	8.6
171	Citronella	0.01	5	8.6
172	Citronella	0.01	5	8.58
173	Citronella	0.01	5	9.25
174	Citronella	0.01	5	9.9
175	Citronella	0.01	5	5.31
176	Citronella	0.01	10	7.26
177	Citronella	0.01	10	9.9
178	Citronella	0.01	10	4.62
179	Citronella	0.01	10	10.57
180	Citronella	0.01	10	9.9
181	Citronella	0.01	10	10.59
182	Citronella	0.01	10	7.28
183	Citronella	0.1	5	5.96
184	Citronella	0.1	5	12.54
185	Citronella	0.1	5	9.27
186	Citronella	0.1	5	7.26
187	Citronella	0.1	5	12.54
188	Citronella	0.1	5	8.6
189	Citronella	0.1	5	9.92
190	Citronella	0.1	10	8.58
191	Citronella	0.1	10	10.57
192	Citronella	0.1	10	9.25
193	Citronella	0.1	10	6.61
194	Citronella	0.1	10	7.26
195	Citronella	0.1	10	9.27
196	Citronella	0.1	10	10.57
197	Citronella	1	5	11.22
198	Citronella	1	5	9.25
199	Citronella	1	5	9.25
200	Citronella	1	5	7.93
201	Citronella	1	5	11.22
202	Citronella	1	5	9.92
203	Citronella	1	5	11.24
204	Citronella	1	10	7.26
205	Citronella	1	10	13.21
206	Citronella	1	10	8.58
207	Citronella	1	10	7.28
208	Citronella	1	10	10.57
209	Citronella	1	10	10.59
210	Citronella	1	10	9.92
211	Control	0	5	6.92048
212	Control	0	5	7.04619
213	Control	0	5	7.5219
214	Control	0	5	6.81
215	Control	0	5	6.91952
216	Control	0	5	6.95048
217	Control	0	5	6.89238
218	Control	0	10	6.38381
219	Control	0	10	6.7319
220	Control	0	10	7.10714
221	Control	0	10	7.39619
222	Control	0	10	7.17952
223	Control	0	10	7.32762
224	Control	0	10	6.7
225	Conzanewii	0.01	5	8.6
226	Conzanewii	0.01	5	6.61
227	Conzanewii	0.01	5	7.93
228	Conzanewii	0.01	5	9.25
229	Conzanewii	0.01	5	5.29
230	Conzanewii	0.01	5	5.29
231	Conzanewii	0.01	5	5.29
232	Conzanewii	0.01	10	9.27
233	Conzanewii	0.01	10	9.27
234	Conzanewii	0.01	10	8.58
235	Conzanewii	0.01	10	7.93
236	Conzanewii	0.01	10	6.63
237	Conzanewii	0.01	10	6.61
238	Conzanewii	0.01	10	6.63
239	Conzanewii	0.1	5	10.57
240	Conzanewii	0.1	5	10.57
241	Conzanewii	0.1	5	9.92
242	Conzanewii	0.1	5	9.92
243	Conzanewii	0.1	5	7.28
244	Conzanewii	0.1	5	9.9
245	Conzanewii	0.1	5	7.95
246	Conzanewii	0.1	10	8.6
247	Conzanewii	0.1	10	5.29
248	Conzanewii	0.1	10	10.57
249	Conzanewii	0.1	10	7.93
250	Conzanewii	0.1	10	6.61
251	Conzanewii	0.1	10	5.94
252	Conzanewii	0.1	10	8.58
253	Conzanewii	1	5	9.25
254	Conzanewii	1	5	8.58
255	Conzanewii	1	5	11.22
256	Conzanewii	1	5	7.93
257	Conzanewii	1	5	6.61
258	Conzanewii	1	5	9.9
259	Conzanewii	1	5	5.96
260	Conzanewii	1	10	6.61
261	Conzanewii	1	10	11.89
262	Conzanewii	1	10	7.93
263	Conzanewii	1	10	9.92
264	Conzanewii	1	10	7.28
265	Conzanewii	1	10	7.26
266	Conzanewii	1	10	7.93
267	Coriander	0.01	5	7.93
268	Coriander	0.01	5	7.28
269	Coriander	0.01	5	8.6
270	Coriander	0.01	5	8.58
271	Coriander	0.01	5	9.92
272	Coriander	0.01	5	9.25
273	Coriander	0.01	5	6.61
274	Coriander	0.01	10	8.58
275	Coriander	0.01	10	10.57
276	Coriander	0.01	10	7.93
277	Coriander	0.01	10	7.93
278	Coriander	0.01	10	7.93
279	Coriander	0.01	10	9.25
280	Coriander	0.01	10	7.93
281	Coriander	0.1	5	7.93
282	Coriander	0.1	5	9.9
283	Coriander	0.1	5	7.93
284	Coriander	0.1	5	6.61
285	Coriander	0.1	5	6.61
286	Coriander	0.1	5	9.92
287	Coriander	0.1	5	10.57
288	Coriander	0.1	10	7.93
289	Coriander	0.1	10	8.6
290	Coriander	0.1	10	7.93
291	Coriander	0.1	10	6.61
292	Coriander	0.1	10	6.61
293	Coriander	0.1	10	8.6
294	Coriander	0.1	10	10.57
295	Coriander	1	5	12.56
296	Coriander	1	5	10.57
297	Coriander	1	5	7.95
298	Coriander	1	5	9.9
299	Coriander	1	5	6.62
300	Coriander	1	5	8.58
301	Coriander	1	5	7.93
302	Coriander	1	10	11.24
303	Coriander	1	10	11.89
304	Coriander	1	10	7.28
305	Coriander	1	10	7.28
306	Coriander	1	10	7.28
307	Coriander	1	10	8.6
308	Coriander	1	10	11.89
309	Dill	0.01	5	7.26
310	Dill	0.01	5	8.58
311	Dill	0.01	5	5.96
312	Dill	0.01	5	5.29
313	Dill	0.01	5	7.93
314	Dill	0.01	5	7.28
315	Dill	0.01	5	9.25
316	Dill	0.01	10	7.26
317	Dill	0.01	10	7.26
318	Dill	0.01	10	5.94
319	Dill	0.01	10	5.94
320	Dill	0.01	10	6.61
321	Dill	0.01	10	7.93
322	Dill	0.01	10	9.9
323	Dill	0.1	5	8.58
324	Dill	0.1	5	10.57
325	Dill	0.1	5	11.22
326	Dill	0.1	5	10.57
327	Dill	0.1	5	8.58
328	Dill	0.1	5	11.89
329	Dill	0.1	5	9.9
330	Dill	0.1	10	8.58
331	Dill	0.1	10	8.58
332	Dill	0.1	10	7.26
333	Dill	0.1	10	8.58
334	Dill	0.1	10	8.58
335	Dill	0.1	10	7.26
336	Dill	0.1	10	5.94
337	Dill	1	5	9.9
338	Dill	1	5	12.54
339	Dill	1	5	12.54
340	Dill	1	5	7.93
341	Dill	1	5	9.92
342	Dill	1	5	11.22
343	Dill	1	5	8.58
344	Dill	1	10	7.26
345	Dill	1	10	8.58
346	Dill	1	10	6.61
347	Dill	1	10	9.25
348	Dill	1	10	7.93
349	Dill	1	10	8.58
350	Dill	1	10	11.22
351	Eucalyptus	0.01	5	7.95
352	Eucalyptus	0.01	5	5.96
353	Eucalyptus	0.01	5	8.58
354	Eucalyptus	0.01	5	9.92
355	Eucalyptus	0.01	5	10.57
356	Eucalyptus	0.01	5	8.6
357	Eucalyptus	0.01	5	7.93
358	Eucalyptus	0.01	10	10.59
359	Eucalyptus	0.01	10	5.96
360	Eucalyptus	0.01	10	9.9
361	Eucalyptus	0.01	10	9.25
362	Eucalyptus	0.01	10	11.91
363	Eucalyptus	0.01	10	5.96
364	Eucalyptus	0.01	10	6.63
365	Eucalyptus	0.1	5	11.22
366	Eucalyptus	0.1	5	11.22
367	Eucalyptus	0.1	5	10.57
368	Eucalyptus	0.1	5	8.6
369	Eucalyptus	0.1	5	5.94
370	Eucalyptus	0.1	5	12.54
371	Eucalyptus	0.1	5	10.57
372	Eucalyptus	0.1	10	12.56
373	Eucalyptus	0.1	10	5.94
374	Eucalyptus	0.1	10	11.22
375	Eucalyptus	0.1	10	6.61
376	Eucalyptus	0.1	10	7.93
377	Eucalyptus	0.1	10	10.57
378	Eucalyptus	0.1	10	10.57
379	Eucalyptus	1	5	7.95
380	Eucalyptus	1	5	11.89
381	Eucalyptus	1	5	11.22
382	Eucalyptus	1	5	11.89
383	Eucalyptus	1	5	9.92
384	Eucalyptus	1	5	8.6
385	Eucalyptus	1	5	7.95
386	Eucalyptus	1	10	6.65
387	Eucalyptus	1	10	11.22
388	Eucalyptus	1	10	9.25
389	Eucalyptus	1	10	10.57
390	Eucalyptus	1	10	7.93
391	Eucalyptus	1	10	7.95
392	Eucalyptus	1	10	9.92
393	Geranium	0.01	5	5.96
394	Geranium	0.01	5	8.6
395	Geranium	0.01	5	7.93
396	Geranium	0.01	5	7.26
397	Geranium	0.01	5	6.61
398	Geranium	0.01	5	11.22
399	Geranium	0.01	5	7.26
400	Geranium	0.01	10	5.96
401	Geranium	0.01	10	5.94
402	Geranium	0.01	10	7.93
403	Geranium	0.01	10	7.26
404	Geranium	0.01	10	5.94
405	Geranium	0.01	10	9.25
406	Geranium	0.01	10	9.25
407	Geranium	0.1	5	9.25
408	Geranium	0.1	5	9.25
409	Geranium	0.1	5	9.25
410	Geranium	0.1	5	7.28
411	Geranium	0.1	5	10.57
412	Geranium	0.1	5	10.57
413	Geranium	0.1	5	7.93
414	Geranium	0.1	10	8.58
415	Geranium	0.1	10	7.26
416	Geranium	0.1	10	10.59
417	Geranium	0.1	10	7.93
418	Geranium	0.1	10	10.57
419	Geranium	0.1	10	9.25
420	Geranium	0.1	10	11.22
421	Geranium	1	5	11.24
422	Geranium	1	5	9.25
423	Geranium	1	5	12.56
424	Geranium	1	5	8.6
425	Geranium	1	5	9.92
426	Geranium	1	5	9.25
427	Geranium	1	5	11.24
428	Geranium	1	10	10.57
429	Geranium	1	10	9.25
430	Geranium	1	10	10.57
431	Geranium	1	10	7.95
432	Geranium	1	10	11.89
433	Geranium	1	10	5.96
434	Geranium	1	10	8.59
435	Ginger	0.01	5	7.26
436	Ginger	0.01	5	6.61
437	Ginger	0.01	5	5.94
438	Ginger	0.01	5	9.9
439	Ginger	0.01	5	7.28
440	Ginger	0.01	5	7.93
441	Ginger	0.01	5	5.29
442	Ginger	0.01	10	7.28
443	Ginger	0.01	10	4.62
444	Ginger	0.01	10	5.29
445	Ginger	0.01	10	8.6
446	Ginger	0.01	10	9.27
447	Ginger	0.01	10	11.89
448	Ginger	0.01	10	9.27
449	Ginger	0.1	5	11.22
450	Ginger	0.1	5	8.6
451	Ginger	0.1	5	9.92
452	Ginger	0.1	5	9.25
453	Ginger	0.1	5	7.93
454	Ginger	0.1	5	7.28
455	Ginger	0.1	5	9.92
456	Ginger	0.1	10	10.57
457	Ginger	0.1	10	8.6
458	Ginger	0.1	10	8.58
459	Ginger	0.1	10	9.92
460	Ginger	0.1	10	11.24
461	Ginger	0.1	10	7.28
462	Ginger	0.1	10	9.9
463	Ginger	1	5	6.61
464	Ginger	1	5	9.25
465	Ginger	1	5	9.9
466	Ginger	1	5	7.28
467	Ginger	1	5	7.28
468	Ginger	1	5	9.27
469	Ginger	1	5	7.28
470	Ginger	1	10	7.93
471	Ginger	1	10	9.92
472	Ginger	1	10	9.92
473	Ginger	1	10	8.62
474	Ginger	1	10	9.92
475	Ginger	1	10	7.28
476	Ginger	1	10	7.28
477	Lemongrass	0.01	5	9.25
478	Lemongrass	0.01	5	9.9
479	Lemongrass	0.01	5	9.25
480	Lemongrass	0.01	5	10.57
481	Lemongrass	0.01	5	9.9
482	Lemongrass	0.01	5	7.93
483	Lemongrass	0.01	5	5.31
484	Lemongrass	0.01	10	9.25
485	Lemongrass	0.01	10	10.57
486	Lemongrass	0.01	10	10.57
487	Lemongrass	0.01	10	11.24
488	Lemongrass	0.01	10	9.92
489	Lemongrass	0.01	10	7.95
490	Lemongrass	0.01	10	6.63
491	Lemongrass	0.1	5	9.25
492	Lemongrass	0.1	5	6.61
493	Lemongrass	0.1	5	6.61
494	Lemongrass	0.1	5	9.25
495	Lemongrass	0.1	5	7.95
496	Lemongrass	0.1	5	11.89
497	Lemongrass	0.1	5	9.92
498	Lemongrass	0.1	10	10.59
499	Lemongrass	0.1	10	6.63
500	Lemongrass	0.1	10	7.28
501	Lemongrass	0.1	10	7.3
502	Lemongrass	0.1	10	9.25
503	Lemongrass	0.1	10	9.9
504	Lemongrass	0.1	10	13.88
505	Lemongrass	1	5	10.57
506	Lemongrass	1	5	7.95
507	Lemongrass	1	5	9.92
508	Lemongrass	1	5	7.28
509	Lemongrass	1	5	9.92
510	Lemongrass	1	5	9.94
511	Lemongrass	1	5	7.28
512	Lemongrass	1	10	12.56
513	Lemongrass	1	10	11.22
514	Lemongrass	1	10	9.94
515	Lemongrass	1	10	10.59
516	Lemongrass	1	10	9.92
517	Lemongrass	1	10	9.94
518	Lemongrass	1	10	9.94
519	Marjoram	0.01	5	8.58
520	Marjoram	0.01	5	7.26
521	Marjoram	0.01	5	8.58
522	Marjoram	0.01	5	9.9
523	Marjoram	0.01	5	7.26
524	Marjoram	0.01	5	5.94
525	Marjoram	0.01	5	11.22
526	Marjoram	0.01	10	7.93
527	Marjoram	0.01	10	7.93
528	Marjoram	0.01	10	11.22
529	Marjoram	0.01	10	9.9
530	Marjoram	0.01	10	7.26
531	Marjoram	0.01	10	10.57
532	Marjoram	0.01	10	11.57
533	Marjoram	0.1	5	9.25
534	Marjoram	0.1	5	11.22
535	Marjoram	0.1	5	10.57
536	Marjoram	0.1	5	9.9
537	Marjoram	0.1	5	9.9
538	Marjoram	0.1	5	9.25
539	Marjoram	0.1	5	5.94
540	Marjoram	0.1	10	5.94
541	Marjoram	0.1	10	10.57
542	Marjoram	0.1	10	12.54
543	Marjoram	0.1	10	7.93
544	Marjoram	0.1	10	7.93
545	Marjoram	0.1	10	8.58
546	Marjoram	0.1	10	5.94
547	Marjoram	1	5	7.28
548	Marjoram	1	5	9.25
549	Marjoram	1	5	9.25
550	Marjoram	1	5	11.24
551	Marjoram	1	5	9.92
552	Marjoram	1	5	9.25
553	Marjoram	1	5	11.89
554	Marjoram	1	10	6.65
555	Marjoram	1	10	9.25
556	Marjoram	1	10	8.6
557	Marjoram	1	10	8.58
558	Marjoram	1	10	7.28
559	Marjoram	1	10	7.93
560	Marjoram	1	10	12.54
561	Litsea	0.01	5	11.89
562	Litsea	0.01	5	5.96
563	Litsea	0.01	5	9.25
564	Litsea	0.01	5	7.93
565	Litsea	0.01	5	9.25
566	Litsea	0.01	5	7.93
567	Litsea	0.01	5	7.93
568	Litsea	0.01	10	9.25
569	Litsea	0.01	10	10.57
570	Litsea	0.01	10	5.29
571	Litsea	0.01	10	11.24
572	Litsea	0.01	10	7.26
573	Litsea	0.01	10	9.25
574	Litsea	0.01	10	6.61
575	Litsea	0.1	5	6.61
576	Litsea	0.1	5	7.26
577	Litsea	0.1	5	9.25
578	Litsea	0.1	5	5.94
579	Litsea	0.1	5	9.25
580	Litsea	0.1	5	5.94
581	Litsea	0.1	5	5.29
582	Litsea	0.1	10	7.26
583	Litsea	0.1	10	7.93
584	Litsea	0.1	10	7.93
585	Litsea	0.1	10	5.29
586	Litsea	0.1	10	7.28
587	Litsea	0.1	10	8.6
588	Litsea	0.1	10	7.28
589	Litsea	1	5	8.58
590	Litsea	1	5	7.93
591	Litsea	1	5	9.92
592	Litsea	1	5	5.29
593	Litsea	1	5	7.93
594	Litsea	1	5	9.25
595	Litsea	1	5	11.91
596	Litsea	1	10	9.25
597	Litsea	1	10	10.57
598	Litsea	1	10	10.59
599	Litsea	1	10	9.27
600	Litsea	1	10	8.58
601	Litsea	1	10	9.9
602	Litsea	1	10	11.91
603	Menthe	0.01	5	5.96
604	Menthe	0.01	5	4.62
605	Menthe	0.01	5	5.29
606	Menthe	0.01	5	7.28
607	Menthe	0.01	5	6.61
608	Menthe	0.01	5	8.58
609	Menthe	0.01	5	7.26
610	Menthe	0.01	10	6.61
611	Menthe	0.01	10	6.61
612	Menthe	0.01	10	4.62
613	Menthe	0.01	10	9.25
614	Menthe	0.01	10	5.96
615	Menthe	0.01	10	9.9
616	Menthe	0.01	10	5.94
617	Menthe	0.1	5	9.25
618	Menthe	0.1	5	9.92
619	Menthe	0.1	5	7.93
620	Menthe	0.1	5	7.93
621	Menthe	0.1	5	12.56
622	Menthe	0.1	5	10.57
623	Menthe	0.1	5	8.6
624	Menthe	0.1	10	8.6
625	Menthe	0.1	10	9.25
626	Menthe	0.1	10	6.65
627	Menthe	0.1	10	7.95
628	Menthe	0.1	10	7.95
629	Menthe	0.1	10	9.92
630	Menthe	0.1	10	9.27
631	Menthe	1	5	10.57
632	Menthe	1	5	12.54
633	Menthe	1	5	10.57
634	Menthe	1	5	9.94
635	Menthe	1	5	9.27
636	Menthe	1	5	11.91
637	Menthe	1	5	11.26
638	Menthe	1	10	8.58
639	Menthe	1	10	11.26
640	Menthe	1	10	12.56
641	Menthe	1	10	11.24
642	Menthe	1	10	13.86
643	Menthe	1	10	10.57
644	Menthe	1	10	12.56
645	Myrrh	0.01	5	8.6
646	Myrrh	0.01	5	9.25
647	Myrrh	0.01	5	7.93
648	Myrrh	0.01	5	7.93
649	Myrrh	0.01	5	9.92
650	Myrrh	0.01	5	7.93
651	Myrrh	0.01	5	8.6
652	Myrrh	0.01	10	9.92
653	Myrrh	0.01	10	7.95
654	Myrrh	0.01	10	7.28
655	Myrrh	0.01	10	9.27
656	Myrrh	0.01	10	11.24
657	Myrrh	0.01	10	9.25
658	Myrrh	0.01	10	7.26
659	Myrrh	0.1	5	7.93
660	Myrrh	0.1	5	7.28
661	Myrrh	0.1	5	10.58
662	Myrrh	0.1	5	11.22
663	Myrrh	0.1	5	9.9
664	Myrrh	0.1	5	12.54
665	Myrrh	0.1	5	11.24
666	Myrrh	0.1	10	8.62
667	Myrrh	0.1	10	11.89
668	Myrrh	0.1	10	8.6
669	Myrrh	0.1	10	7.95
670	Myrrh	0.1	10	9.25
671	Myrrh	0.1	10	11.22
672	Myrrh	0.1	10	7.28
673	Myrrh	1	5	9.27
674	Myrrh	1	5	13.21
675	Myrrh	1	5	10.57
676	Myrrh	1	5	7.28
677	Myrrh	1	5	9.27
678	Myrrh	1	5	9.27
679	Myrrh	1	5	9.25
680	Myrrh	1	10	7.95
681	Myrrh	1	10	13.21
682	Myrrh	1	10	12.56
683	Myrrh	1	10	9.92
684	Myrrh	1	10	9.27
685	Myrrh	1	10	8.6
686	Myrrh	1	10	9.92
687	Neem	0.01	5	8.6
688	Neem	0.01	5	7.26
689	Neem	0.01	5	7.26
690	Neem	0.01	5	7.26
691	Neem	0.01	5	5.96
692	Neem	0.01	5	5.96
693	Neem	0.01	5	9.92
694	Neem	0.01	10	7.28
695	Neem	0.01	10	7.26
696	Neem	0.01	10	7.26
697	Neem	0.01	10	7.93
698	Neem	0.01	10	6.61
699	Neem	0.01	10	8.6
700	Neem	0.01	10	11.22
701	Neem	0.1	5	9.25
702	Neem	0.1	5	10.57
703	Neem	0.1	5	8.58
704	Neem	0.1	5	9.9
705	Neem	0.1	5	8.6
706	Neem	0.1	5	9.25
707	Neem	0.1	5	7.93
708	Neem	0.1	10	8.6
709	Neem	0.1	10	11.22
710	Neem	0.1	10	8.58
711	Neem	0.1	10	7.93
712	Neem	0.1	10	6.61
713	Neem	0.1	10	7.28
714	Neem	0.1	10	9.25
715	Neem	1	5	10.57
716	Neem	1	5	9.25
717	Neem	1	5	9.27
718	Neem	1	5	9.25
719	Neem	1	5	8.6
720	Neem	1	5	8.6
721	Neem	1	5	9.25
722	Neem	1	10	10.59
723	Neem	1	10	8.6
724	Neem	1	10	11.22
725	Neem	1	10	9.92
726	Neem	1	10	9.25
727	Neem	1	10	10.57
728	Neem	1	10	9.25
729	Pipernigrum	0.01	5	7.26
730	Pipernigrum	0.01	5	9.9
731	Pipernigrum	0.01	5	11.89
732	Pipernigrum	0.01	5	9.25
733	Pipernigrum	0.01	5	14.53
734	Pipernigrum	0.01	5	11.89
735	Pipernigrum	0.01	5	13.88
736	Pipernigrum	0.01	10	7.93
737	Pipernigrum	0.01	10	11.22
738	Pipernigrum	0.01	10	12.56
739	Pipernigrum	0.01	10	7.28
740	Pipernigrum	0.01	10	11.89
741	Pipernigrum	0.01	10	11.22
742	Pipernigrum	0.01	10	13.21
743	Pipernigrum	0.1	5	12.56
744	Pipernigrum	0.1	5	5.96
745	Pipernigrum	0.1	5	11.89
746	Pipernigrum	0.1	5	13.21
747	Pipernigrum	0.1	5	12.54
748	Pipernigrum	0.1	5	12.54
749	Pipernigrum	0.1	5	11.24
750	Pipernigrum	0.1	10	12.54
751	Pipernigrum	0.1	10	5.96
752	Pipernigrum	0.1	10	11.22
753	Pipernigrum	0.1	10	13.86
754	Pipernigrum	0.1	10	13.21
755	Pipernigrum	0.1	10	10.56
756	Pipernigrum	0.1	10	10.57
757	Pipernigrum	1	5	9.92
758	Pipernigrum	1	5	6.61
759	Pipernigrum	1	5	7.26
760	Pipernigrum	1	5	10.57
761	Pipernigrum	1	5	13.23
762	Pipernigrum	1	5	10.57
763	Pipernigrum	1	5	11.24
764	Pipernigrum	1	10	5.31
765	Pipernigrum	1	10	3.97
766	Pipernigrum	1	10	9.25
767	Pipernigrum	1	10	9.25
768	Pipernigrum	1	10	13.86
769	Pipernigrum	1	10	9.92
770	Pipernigrum	1	10	9.92
771	Romalin	0.01	5	7.93
772	Romalin	0.01	5	5.96
773	Romalin	0.01	5	11.22
774	Romalin	0.01	5	6.61
775	Romalin	0.01	5	6.61
776	Romalin	0.01	5	3.97
777	Romalin	0.01	5	4.62
778	Romalin	0.01	10	7.26
779	Romalin	0.01	10	4.64
780	Romalin	0.01	10	8.58
781	Romalin	0.01	10	7.93
782	Romalin	0.01	10	6.61
783	Romalin	0.01	10	5.29
784	Romalin	0.01	10	5.29
785	Romalin	0.1	5	7.26
786	Romalin	0.1	5	6.61
787	Romalin	0.1	5	8.6
788	Romalin	0.1	5	5.29
789	Romalin	0.1	5	7.28
790	Romalin	0.1	5	5.29
791	Romalin	0.1	5	7.28
792	Romalin	0.1	10	5.96
793	Romalin	0.1	10	8.6
794	Romalin	0.1	10	7.26
795	Romalin	0.1	10	4.64
796	Romalin	0.1	10	5.29
797	Romalin	0.1	10	5.29
798	Romalin	0.1	10	7.28
799	Romalin	1	5	5.96
800	Romalin	1	5	7.26
801	Romalin	1	5	4.64
802	Romalin	1	5	9.92
803	Romalin	1	5	5.29
804	Romalin	1	5	8.58
805	Romalin	1	5	8.58
806	Romalin	1	10	6.61
807	Romalin	1	10	7.26
808	Romalin	1	10	5.96
809	Romalin	1	10	8.6
810	Romalin	1	10	6.61
811	Romalin	1	10	9.92
812	Romalin	1	10	6.61
813	Sat.abyssinia	0.01	5	8.58
814	Sat.abyssinia	0.01	5	7.26
815	Sat.abyssinia	0.01	5	9.9
816	Sat.abyssinia	0.01	5	6.61
817	Sat.abyssinia	0.01	5	7.26
818	Sat.abyssinia	0.01	5	7.93
819	Sat.abyssinia	0.01	5	7.26
820	Sat.abyssinia	0.01	10	8.58
821	Sat.abyssinia	0.01	10	7.28
822	Sat.abyssinia	0.01	10	5.96
823	Sat.abyssinia	0.01	10	9.25
824	Sat.abyssinia	0.01	10	7.26
825	Sat.abyssinia	0.01	10	7.26
826	Sat.abyssinia	0.01	10	7.26
827	Sat.abyssinia	0.1	5	5.94
828	Sat.abyssinia	0.1	5	7.93
829	Sat.abyssinia	0.1	5	9.92
830	Sat.abyssinia	0.1	5	7.28
831	Sat.abyssinia	0.1	5	7.93
832	Sat.abyssinia	0.1	5	7.26
833	Sat.abyssinia	0.1	5	7.28
834	Sat.abyssinia	0.1	10	5.94
835	Sat.abyssinia	0.1	10	7.26
836	Sat.abyssinia	0.1	10	8.6
837	Sat.abyssinia	0.1	10	5.94
838	Sat.abyssinia	0.1	10	7.28
839	Sat.abyssinia	0.1	10	7.28
840	Sat.abyssinia	0.1	10	8.6
841	Sat.abyssinia	1	5	9.27
842	Sat.abyssinia	1	5	6.61
843	Sat.abyssinia	1	5	8.6
844	Sat.abyssinia	1	5	13.88
845	Sat.abyssinia	1	5	8.6
846	Sat.abyssinia	1	5	9.94
847	Sat.abyssinia	1	5	9.27
848	Sat.abyssinia	1	10	7.95
849	Sat.abyssinia	1	10	5.96
850	Sat.abyssinia	1	10	12.58
851	Sat.abyssinia	1	10	11.22
852	Sat.abyssinia	1	10	10.59
853	Sat.abyssinia	1	10	7.3
854	Sat.abyssinia	1	10	5.96
855	Sat.biflora	0.01	5	8.58
856	Sat.biflora	0.01	5	8.58
857	Sat.biflora	0.01	5	10.57
858	Sat.biflora	0.01	5	7.93
859	Sat.biflora	0.01	5	10.57
860	Sat.biflora	0.01	5	5.94
861	Sat.biflora	0.01	5	7.28
862	Sat.biflora	0.01	10	7.26
863	Sat.biflora	0.01	10	5.96
864	Sat.biflora	0.01	10	7.28
865	Sat.biflora	0.01	10	10.57
866	Sat.biflora	0.01	10	8.6
867	Sat.biflora	0.01	10	6.61
868	Sat.biflora	0.01	10	7.28
869	Sat.biflora	0.1	5	10.57
870	Sat.biflora	0.1	5	7.28
871	Sat.biflora	0.1	5	6.61
872	Sat.biflora	0.1	5	10.57
873	Sat.biflora	0.1	5	9.9
874	Sat.biflora	0.1	5	7.93
875	Sat.biflora	0.1	5	6.61
876	Sat.biflora	0.1	10	11.24
877	Sat.biflora	0.1	10	9.25
878	Sat.biflora	0.1	10	7.28
879	Sat.biflora	0.1	10	8.6
880	Sat.biflora	0.1	10	12.22
881	Sat.biflora	0.1	10	7.93
882	Sat.biflora	0.1	10	8.62
883	Sat.biflora	1	5	7.93
884	Sat.biflora	1	5	12.58
885	Sat.biflora	1	5	7.28
886	Sat.biflora	1	5	9.27
887	Sat.biflora	1	5	7.93
888	Sat.biflora	1	5	11.22
889	Sat.biflora	1	5	11.89
890	Sat.biflora	1	10	7.93
891	Sat.biflora	1	10	11.22
892	Sat.biflora	1	10	9.25
893	Sat.biflora	1	10	9.27
894	Sat.biflora	1	10	6.63
895	Sat.biflora	1	10	9.9
896	Sat.biflora	1	10	13.21
897	Solidago	0.01	5	7.28
898	Solidago	0.01	5	9.25
899	Solidago	0.01	5	6.61
900	Solidago	0.01	5	10.57
901	Solidago	0.01	5	6.61
902	Solidago	0.01	5	7.95
903	Solidago	0.01	5	4.64
904	Solidago	0.01	10	9.25
905	Solidago	0.01	10	8.58
906	Solidago	0.01	10	7.26
907	Solidago	0.01	10	9.25
908	Solidago	0.01	10	5.29
909	Solidago	0.01	10	5.29
910	Solidago	0.01	10	9.92
911	Solidago	0.1	5	6.61
912	Solidago	0.1	5	4.62
913	Solidago	0.1	5	7.93
914	Solidago	0.1	5	6.61
915	Solidago	0.1	5	9.25
916	Solidago	0.1	5	9.9
917	Solidago	0.1	5	8.6
918	Solidago	0.1	10	6.61
919	Solidago	0.1	10	6.61
920	Solidago	0.1	10	9.25
921	Solidago	0.1	10	6.61
922	Solidago	0.1	10	7.28
923	Solidago	0.1	10	8.58
924	Solidago	0.1	10	6.61
925	Solidago	1	5	9.27
926	Solidago	1	5	8.58
927	Solidago	1	5	8.58
928	Solidago	1	5	6.61
929	Solidago	1	5	9.27
930	Solidago	1	5	8.6
931	Solidago	1	5	9.25
932	Solidago	1	10	9.25
933	Solidago	1	10	8.58
934	Solidago	1	10	6.61
935	Solidago	1	10	8.6
936	Solidago	1	10	7.28
937	Solidago	1	10	8.6
938	Solidago	1	10	7.28
939	ThymeS.	0.01	5	5.31
940	ThymeS.	0.01	5	7.26
941	ThymeS.	0.01	5	8.6
942	ThymeS.	0.01	5	7.95
943	ThymeS.	0.01	5	5.96
944	ThymeS.	0.01	5	5.96
945	ThymeS.	0.01	5	5.29
946	ThymeS.	0.01	10	5.96
947	ThymeS.	0.01	10	9.25
948	ThymeS.	0.01	10	7.95
949	ThymeS.	0.01	10	9.25
950	ThymeS.	0.01	10	6.61
951	ThymeS.	0.01	10	5.96
952	ThymeS.	0.01	10	5.29
953	ThymeS.	0.1	5	7.95
954	ThymeS.	0.1	5	8.58
955	ThymeS.	0.1	5	5.96
956	ThymeS.	0.1	5	11.89
957	ThymeS.	0.1	5	8.58
958	ThymeS.	0.1	5	7.28
959	ThymeS.	0.1	5	8.6
960	ThymeS.	0.1	10	9.27
961	ThymeS.	0.1	10	10.57
962	ThymeS.	0.1	10	6.61
963	ThymeS.	0.1	10	13.21
964	ThymeS.	0.1	10	9.25
965	ThymeS.	0.1	10	7.93
966	ThymeS.	0.1	10	9.25
967	ThymeS.	1	5	10.57
968	ThymeS.	1	5	7.95
969	ThymeS.	1	5	6.61
970	ThymeS.	1	5	7.28
971	ThymeS.	1	5	7.28
972	ThymeS.	1	5	7.93
973	ThymeS.	1	5	11.89
974	ThymeS.	1	10	9.92
975	ThymeS.	1	10	8.6
976	ThymeS.	1	10	8.62
977	ThymeS.	1	10	7.28
978	ThymeS.	1	10	13.86
979	ThymeS.	1	10	7.26
980	ThymeS.	1	10	9.92
981	ThymeV	0.01	5	9.25
982	ThymeV	0.01	5	6.61
983	ThymeV	0.01	5	5.94
984	ThymeV	0.01	5	7.93
985	ThymeV	0.01	5	7.26
986	ThymeV	0.01	5	11.89
987	ThymeV	0.01	5	7.26
988	ThymeV	0.01	10	5.96
989	ThymeV	0.01	10	8.58
990	ThymeV	0.01	10	5.94
991	ThymeV	0.01	10	8.58
992	ThymeV	0.01	10	7.93
993	ThymeV	0.01	10	11.22
994	ThymeV	0.01	10	6.61
995	ThymeV	0.1	5	10.57
996	ThymeV	0.1	5	9.9
997	ThymeV	0.1	5	10.57
998	ThymeV	0.1	5	13.88
999	ThymeV	0.1	5	9.25
1000	ThymeV	0.1	5	7.93
1001	ThymeV	0.1	5	8.6
1002	ThymeV	0.1	10	11.24
1003	ThymeV	0.1	10	11.22
1004	ThymeV	0.1	10	11.22
1005	ThymeV	0.1	10	9.25
1006	ThymeV	0.1	10	9.9
1007	ThymeV	0.1	10	9.25
1008	ThymeV	0.1	10	9.25
1009	ThymeV	1	5	7.3
1010	ThymeV	1	5	12.58
1011	ThymeV	1	5	8.6
1012	ThymeV	1	5	11.24
1013	ThymeV	1	5	13.88
1014	ThymeV	1	5	8.6
1015	ThymeV	1	5	5.96
1016	ThymeV	1	10	7.28
1017	ThymeV	1	10	8.6
1018	ThymeV	1	10	4.64
1019	ThymeV	1	10	8.62
1020	ThymeV	1	10	12.58
1021	ThymeV	1	10	9.25
1022	ThymeV	1	10	12.56
